# Supplementary material for: Low-cost (<€5), open-source, potential alternative to commercial spectrophotometers
Source: PLoS Biol. 2019 Jun 12;17(6):e3000321. doi: 10.1371/journal.pbio.3000321 (PMC6590830; doi:10.1371/journal.pbio.3000321)
Supplement: S1 Data — (XLSX) [file pbio.3000321.s003.xlsx]

## Sheet: Fig2
			Absorbance at 587nm
Crystal violet		Concentration (uM)	Jenway 6300	Jenway 7310	Pasco 2600	Smart phone
		50	0.779	0.88	0.685	0.804
		40	0.596	0.661	0.542	0.615
		30	0.383	0.419	0.355	0.424
		20	0.29	0.32	0.271	0.283
		15	0.188	0.204	0.176	0.168
		10	0.112	0.121	0.104	0.116
		5	0.07	0.079	0.069	0.083
		0	0	0	0	0
Methyl Orange			Absorbance at 465nm
		Concentration (uM)	Jenway 6300	Jenway 7310	Pasco 2600	Smart phone
		100	0.75	0.812	0.643	0.717
		80	0.606	0.649	0.535	0.603
		60	0.454	0.488	0.418	0.475
		40	0.302	0.325	0.29	0.349
		30	0.228	0.245	0.231	0.266
		20	0.149	0.162	0.159	0.174
		10	0.074	0.082	0.086	0.107
		0	0	0	0	0
p-Nitroaniline			Absorbance at 400nm
		Concentration (uM)	Jenway6300	Jenway7310	Pasco2600	Lego
		500	1.381	1.88	1.148	1.283
		400	1.25	1.733	1.11	1.221
		300	1.069	1.457	1.038	1.072
		200	0.795	1.028	0.848	0.892
		150	0.626	0.786	0.699	0.69
		100	0.438	0.532	0.502	0.494
		50	0.226	0.271	0.242	0.253
		0	0	0	0	0

## Sheet: Fig3
		0	2.5	5	7.5	10	15	20
	phone1	0	0.041	0.081	0.173	0.199	0.266	0.366
	phone2	0	0.041	0.079	0.168	0.202	0.266	0.358
	phone3	0	0.042	0.082	0.167	0.204	0.257	0.339
	phone4	0	0.044	0.086	0.169	0.196	0.26	0.335
	Phone Mean	0	0.042	0.082	0.16925	0.20025	0.26225	0.3495
	Phone SD	0	0.00141421	0.00294392	0.00262996	0.0035	0.0045	0.0148885
	Pasco1	0	0.041	0.074	0.182	0.206	0.267	0.376
	Pasco2	0	0.044	0.078	0.179	0.203	0.266	0.37
	Pasco3	0	0.039	0.075	0.185	0.199	0.269	0.372
	Pasco4	0	0.042	0.075	0.181	0.195	0.258	0.36
	Spec Mean	0	0.0415	0.0755	0.18175	0.20075	0.265	0.3695
	Spec SD	0	0.00208167	0.00173205	0.0025	0.00478714	0.00483046	0.00680686

## Sheet: S2 Fig
Emission spectra of LED bulbs
	Intensity
Wavelength (nm)	400nm	465nm	587nm
379.978	2.759	1.091	1.009
380.207	2.833	1.099	0.993
380.437	2.906	1.107	0.993
380.668	2.971	1.107	0.993
380.899	3.028	1.099	1.001
381.131	3.085	1.091	1.009
381.364	3.158	1.091	1.026
381.598	3.24	1.099	1.042
381.833	3.313	1.123	1.042
382.069	3.37	1.131	1.026
382.305	3.427	1.131	1.018
382.542	3.492	1.123	1.018
382.78	3.582	1.123	1.018
383.019	3.696	1.123	1.009
383.258	3.801	1.123	1.009
383.498	3.899	1.14	1.018
383.739	3.989	1.156	1.026
383.98	4.094	1.164	1.026
384.223	4.2	1.164	1.026
384.466	4.322	1.164	1.026
384.709	4.453	1.172	1.018
384.954	4.599	1.172	1.009
385.199	4.713	1.18	1.001
385.445	4.851	1.188	1.009
385.691	4.99	1.197	1.026
385.938	5.136	1.197	1.042
386.186	5.307	1.197	1.042
386.434	5.511	1.197	1.034
386.683	5.763	1.188	1.026
386.933	6.007	1.188	1.026
387.183	6.235	1.18	1.034
387.434	6.463	1.18	1.034
387.685	6.716	1.172	1.034
387.937	7.009	1.172	1.018
388.19	7.326	1.172	1.009
388.443	7.676	1.172	1.001
388.697	8.018	1.172	0.993
388.951	8.36	1.172	0.985
389.206	8.685	1.164	0.977
389.461	9.06	1.148	0.985
389.717	9.467	1.148	1.001
389.974	9.89	1.164	1.026
390.231	10.346	1.188	1.034
390.489	10.859	1.188	1.034
390.747	11.412	1.18	1.026
391.005	11.998	1.18	1.026
391.264	12.641	1.197	1.042
391.524	13.341	1.213	1.058
391.784	14.066	1.213	1.066
392.044	14.839	1.205	1.066
392.305	15.661	1.197	1.066
392.567	16.581	1.197	1.074
392.829	17.534	1.205	1.066
393.091	18.502	1.213	1.058
393.354	19.503	1.221	1.05
393.617	20.627	1.229	1.042
393.881	21.88	1.229	1.034
394.145	23.223	1.237	1.026
394.41	24.599	1.237	1.026
394.675	26.04	1.237	1.026
394.94	27.513	1.229	1.026
395.206	29.044	1.221	1.026
395.472	30.647	1.213	1.026
395.739	32.381	1.205	1.026
396.006	34.196	1.197	1.034
396.273	36.068	1.205	1.034
396.541	37.965	1.213	1.034
396.809	39.853	1.229	1.018
397.077	41.799	1.245	1.009
397.346	43.801	1.262	1.018
397.615	45.869	1.278	1.034
397.884	47.928	1.286	1.042
398.154	49.955	1.286	1.042
398.424	51.998	1.286	1.034
398.695	54.033	1.294	1.026
398.966	55.995	1.302	1.009
399.237	57.884	1.302	1.001
399.508	59.723	1.294	1.009
399.78	61.53	1.286	1.018
400.052	63.199	1.286	1.026
400.325	64.705	1.286	1.018
400.597	66.089	1.294	1.018
400.87	67.399	1.294	1.018
401.143	68.547	1.302	1.026
401.417	69.491	1.311	1.018
401.691	70.24	1.319	1.018
401.965	70.851	1.311	1.018
402.239	71.315	1.302	1.026
402.514	71.6	1.302	1.018
402.788	71.705	1.302	1.009
403.063	71.656	1.294	1.009
403.339	71.372	1.278	1.018
403.614	70.948	1.286	1.026
403.89	70.281	1.302	1.026
404.166	69.394	1.319	1.018
404.442	68.295	1.327	1.009
404.719	67.131	1.335	1.009
404.995	65.893	1.343	1.026
405.272	64.501	1.335	1.042
405.55	62.882	1.327	1.042
405.827	61.172	1.319	1.042
406.104	59.414	1.319	1.042
406.382	57.672	1.327	1.05
406.66	55.93	1.335	1.042
406.938	54.164	1.351	1.034
407.216	52.405	1.368	1.026
407.495	50.615	1.384	1.018
407.773	48.816	1.376	1.009
408.052	47.049	1.351	0.993
408.331	45.397	1.343	0.993
408.61	43.907	1.368	1.001
408.89	42.483	1.4	1.026
409.169	41.107	1.425	1.042
409.449	39.772	1.433	1.042
409.729	38.551	1.433	1.042
410.009	37.395	1.416	1.042
410.289	36.304	1.4	1.042
410.569	35.238	1.4	1.034
410.849	34.261	1.392	1.042
411.13	33.325	1.384	1.058
411.41	32.422	1.384	1.074
411.691	31.502	1.4	1.066
411.972	30.615	1.408	1.05
412.253	29.727	1.408	1.042
412.534	28.864	1.416	1.05
412.815	27.993	1.433	1.058
413.096	27.155	1.449	1.05
413.378	26.276	1.449	1.042
413.659	25.381	1.441	1.042
413.941	24.477	1.416	1.058
414.223	23.63	1.4	1.066
414.505	22.833	1.4	1.074
414.787	22.027	1.4	1.074
415.069	21.205	1.4	1.066
415.351	20.374	1.4	1.05
415.633	19.593	1.416	1.034
415.915	18.828	1.425	1.026
416.197	18.071	1.441	1.034
416.48	17.33	1.441	1.042
416.762	16.646	1.449	1.042
417.045	16.011	1.441	1.034
417.328	15.385	1.449	1.026
417.61	14.799	1.457	1.026
417.893	14.229	1.465	1.026
418.176	13.675	1.473	1.034
418.459	13.122	1.49	1.05
418.742	12.584	1.498	1.074
419.025	12.104	1.49	1.074
419.308	11.648	1.473	1.058
419.591	11.233	1.465	1.034
419.874	10.851	1.457	1.026
420.157	10.501	1.441	1.026
420.44	10.175	1.425	1.034
420.723	9.874	1.416	1.042
421.007	9.589	1.425	1.042
421.29	9.345	1.441	1.034
421.573	9.109	1.465	1.018
421.857	8.897	1.481	1.018
422.14	8.677	1.49	1.018
422.423	8.466	1.49	1.026
422.707	8.246	1.498	1.026
422.99	7.993	1.522	1.034
423.274	7.733	1.53	1.042
423.557	7.521	1.547	1.042
423.841	7.375	1.547	1.034
424.124	7.245	1.571	1.018
424.408	7.09	1.587	1.018
424.691	6.886	1.612	1.026
424.975	6.691	1.636	1.058
425.258	6.504	1.652	1.083
425.542	6.365	1.669	1.099
425.825	6.235	1.669	1.099
426.109	6.105	1.669	1.091
426.392	5.983	1.661	1.074
426.676	5.836	1.677	1.066
426.959	5.674	1.701	1.074
427.243	5.486	1.734	1.091
427.526	5.315	1.75	1.099
427.81	5.177	1.758	1.099
428.093	5.055	1.766	1.091
428.377	4.941	1.791	1.074
428.66	4.794	1.832	1.05
428.944	4.648	1.864	1.034
429.227	4.518	1.888	1.018
429.51	4.42	1.897	1.018
429.794	4.314	1.913	1.018
430.077	4.208	1.929	1.042
430.36	4.086	1.962	1.05
430.644	3.972	2.002	1.058
430.927	3.875	2.043	1.058
431.21	3.81	2.076	1.074
431.493	3.753	2.092	1.083
431.776	3.704	2.108	1.074
432.06	3.655	2.141	1.058
432.343	3.598	2.19	1.05
432.626	3.525	2.247	1.05
432.909	3.435	2.295	1.058
433.192	3.362	2.352	1.066
433.475	3.305	2.418	1.066
433.757	3.248	2.475	1.058
434.04	3.175	2.523	1.058
434.323	3.085	2.564	1.074
434.606	3.012	2.605	1.091
434.889	2.971	2.654	1.091
435.171	2.947	2.702	1.083
435.454	2.914	2.768	1.083
435.737	2.865	2.833	1.074
436.019	2.816	2.914	1.066
436.302	2.784	3.012	1.05
436.584	2.735	3.118	1.042
436.866	2.67	3.215	1.042
437.149	2.621	3.313	1.042
437.431	2.589	3.419	1.05
437.713	2.58	3.525	1.058
437.995	2.556	3.639	1.066
438.277	2.523	3.744	1.066
438.559	2.475	3.875	1.05
438.841	2.426	3.997	1.034
439.123	2.393	4.135	1.034
439.405	2.361	4.274	1.042
439.687	2.32	4.42	1.05
439.969	2.287	4.575	1.05
440.25	2.263	4.721	1.05
440.532	2.255	4.868	1.066
440.814	2.239	5.014	1.083
441.095	2.214	5.193	1.091
441.377	2.173	5.389	1.091
441.658	2.141	5.592	1.091
441.939	2.116	5.788	1.091
442.22	2.116	5.983	1.083
442.502	2.116	6.178	1.074
442.783	2.116	6.374	1.074
443.064	2.108	6.593	1.074
443.345	2.084	6.846	1.074
443.625	2.068	7.106	1.066
443.906	2.043	7.367	1.058
444.187	2.011	7.635	1.05
444.468	1.97	7.937	1.058
444.748	1.945	8.262	1.058
445.029	1.945	8.571	1.05
445.309	1.954	8.864	1.018
445.59	1.945	9.141	0.993
445.87	1.929	9.451	0.993
446.15	1.913	9.809	1.018
446.43	1.897	10.191	1.042
446.71	1.888	10.59	1.042
446.99	1.872	10.981	1.034
447.27	1.856	11.38	1.034
447.55	1.832	11.795	1.042
447.83	1.807	12.251	1.05
448.11	1.791	12.739	1.058
448.389	1.791	13.244	1.066
448.669	1.791	13.757	1.066
448.948	1.783	14.294	1.058
449.228	1.766	14.872	1.042
449.507	1.75	15.507	1.042
449.786	1.734	16.15	1.042
450.066	1.709	16.801	1.058
450.345	1.685	17.395	1.066
450.624	1.661	18.006	1.074
450.903	1.644	18.608	1.074
451.181	1.644	19.3	1.066
451.46	1.652	20.024	1.058
451.739	1.661	20.79	1.058
452.017	1.652	21.579	1.066
452.296	1.636	22.418	1.066
452.574	1.62	23.329	1.058
452.853	1.62	24.241	1.058
453.131	1.636	25.201	1.066
453.409	1.652	26.195	1.066
453.687	1.661	27.253	1.05
453.965	1.661	28.303	1.034
454.243	1.644	29.369	1.034
454.521	1.628	30.46	1.05
454.799	1.62	31.6	1.074
455.077	1.62	32.78	1.091
455.355	1.612	34.017	1.091
455.632	1.604	35.336	1.083
455.91	1.612	36.687	1.074
456.187	1.636	38.03	1.074
456.464	1.644	39.373	1.074
456.742	1.636	40.765	1.083
457.019	1.62	42.222	1.091
457.296	1.612	43.785	1.099
457.573	1.612	45.421	1.091
457.85	1.612	47.066	1.091
458.127	1.595	48.645	1.091
458.403	1.579	50.208	1.099
458.68	1.571	51.811	1.099
458.957	1.587	53.431	1.091
459.233	1.595	55.018	1.074
459.51	1.587	56.589	1.05
459.786	1.547	58.168	1.042
460.062	1.538	59.683	1.05
460.339	1.538	61.131	1.066
460.615	1.547	62.491	1.083
460.891	1.522	63.81	1.091
461.167	1.506	65.014	1.099
461.443	1.506	66.178	1.091
461.718	1.514	67.302	1.083
461.994	1.506	68.409	1.083
462.27	1.49	69.426	1.091
462.545	1.465	70.313	1.091
462.821	1.449	71.127	1.083
463.096	1.449	71.827	1.058
463.372	1.441	72.405	1.05
463.647	1.425	72.886	1.05
463.922	1.408	73.26	1.066
464.197	1.408	73.553	1.083
464.472	1.416	73.683	1.091
464.747	1.425	73.716	1.099
465.022	1.433	73.594	1.107
465.297	1.441	73.415	1.115
465.572	1.441	73.105	1.123
465.847	1.449	72.772	1.115
466.121	1.457	72.275	1.099
466.396	1.465	71.624	1.083
466.67	1.457	70.729	1.083
466.945	1.441	69.719	1.091
467.219	1.425	68.677	1.091
467.493	1.416	67.709	1.083
467.767	1.416	66.659	1.074
468.041	1.416	65.478	1.083
468.315	1.416	64.135	1.091
468.589	1.425	62.751	1.091
468.863	1.433	61.335	1.091
469.137	1.441	59.943	1.099
469.411	1.441	58.551	1.115
469.684	1.433	57.175	1.115
469.958	1.425	55.759	1.107
470.231	1.416	54.367	1.099
470.505	1.408	53.089	1.091
470.778	1.408	51.819	1.083
471.052	1.416	50.492	1.083
471.325	1.425	49.117	1.091
471.598	1.425	47.806	1.107
471.871	1.416	46.569	1.115
472.144	1.408	45.332	1.115
472.417	1.408	44.135	1.107
472.69	1.416	43.004	1.099
472.963	1.425	41.897	1.107
473.236	1.416	40.798	1.115
473.509	1.392	39.707	1.123
473.781	1.376	38.624	1.123
474.054	1.368	37.574	1.115
474.326	1.368	36.532	1.091
474.599	1.368	35.621	1.074
474.871	1.368	34.701	1.074
475.144	1.359	33.757	1.091
475.416	1.343	32.731	1.107
475.688	1.335	31.738	1.107
475.96	1.335	30.851	1.107
476.232	1.343	30.069	1.099
476.504	1.343	29.369	1.099
476.776	1.343	28.685	1.091
477.048	1.335	28.042	1.083
477.32	1.327	27.432	1.083
477.592	1.311	26.854	1.083
477.864	1.294	26.292	1.091
478.135	1.286	25.763	1.091
478.407	1.278	25.283	1.107
478.679	1.278	24.811	1.115
478.95	1.278	24.339	1.115
479.222	1.286	23.899	1.115
479.493	1.294	23.451	1.115
479.764	1.294	23.028	1.107
480.036	1.294	22.605	1.099
480.307	1.294	22.239	1.091
480.578	1.286	21.848	1.107
480.849	1.27	21.441	1.115
481.121	1.254	21.018	1.115
481.392	1.245	20.619	1.107
481.663	1.262	20.244	1.091
481.934	1.278	19.894	1.083
482.204	1.286	19.569	1.074
482.475	1.278	19.267	1.074
482.746	1.262	18.926	1.074
483.017	1.254	18.567	1.083
483.288	1.245	18.177	1.099
483.558	1.245	17.827	1.107
483.829	1.254	17.517	1.099
484.099	1.262	17.208	1.091
484.37	1.27	16.874	1.099
484.64	1.27	16.549	1.115
484.911	1.286	16.223	1.131
485.181	1.294	15.93	1.148
485.452	1.294	15.613	1.156
485.722	1.278	15.311	1.131
485.992	1.278	14.994	1.099
486.262	1.286	14.652	1.083
486.533	1.294	14.278	1.099
486.803	1.302	13.911	1.107
487.073	1.302	13.602	1.115
487.343	1.302	13.309	1.123
487.613	1.302	13	1.148
487.883	1.302	12.625	1.156
488.153	1.294	12.283	1.156
488.423	1.278	11.966	1.156
488.693	1.27	11.705	1.156
488.962	1.27	11.477	1.148
489.232	1.278	11.266	1.131
489.502	1.278	11.038	1.123
489.772	1.286	10.769	1.123
490.041	1.294	10.509	1.131
490.311	1.311	10.256	1.14
490.581	1.311	10.028	1.131
490.85	1.302	9.784	1.123
491.12	1.286	9.548	1.115
491.389	1.286	9.312	1.123
491.659	1.294	9.117	1.123
491.928	1.311	8.93	1.123
492.198	1.319	8.742	1.123
492.467	1.311	8.523	1.131
492.736	1.294	8.319	1.131
493.006	1.286	8.14	1.123
493.275	1.286	7.993	1.107
493.544	1.294	7.831	1.107
493.814	1.286	7.66	1.115
494.083	1.278	7.456	1.123
494.352	1.278	7.261	1.123
494.621	1.278	7.09	1.123
494.89	1.286	6.96	1.131
495.16	1.286	6.854	1.148
495.429	1.294	6.724	1.164
495.698	1.294	6.577	1.172
495.967	1.294	6.439	1.172
496.236	1.294	6.309	1.172
496.505	1.294	6.186	1.18
496.774	1.294	6.056	1.18
497.043	1.294	5.926	1.18
497.312	1.286	5.788	1.164
497.581	1.27	5.641	1.148
497.85	1.254	5.527	1.148
498.118	1.245	5.429	1.164
498.387	1.237	5.356	1.188
498.656	1.229	5.275	1.205
498.925	1.221	5.201	1.213
499.194	1.229	5.112	1.229
499.463	1.245	5.006	1.245
499.731	1.262	4.884	1.254
500	1.27	4.762	1.254
500.269	1.278	4.656	1.245
500.538	1.286	4.542	1.237
500.806	1.278	4.428	1.229
501.075	1.254	4.306	1.213
501.344	1.229	4.208	1.188
501.613	1.221	4.119	1.164
501.881	1.213	4.029	1.156
502.15	1.197	3.932	1.172
502.419	1.18	3.842	1.188
502.687	1.188	3.769	1.197
502.956	1.213	3.704	1.197
503.224	1.237	3.63	1.205
503.493	1.245	3.549	1.205
503.762	1.245	3.468	1.197
504.03	1.245	3.394	1.18
504.299	1.245	3.329	1.18
504.567	1.237	3.28	1.188
504.836	1.229	3.24	1.197
505.104	1.229	3.191	1.205
505.373	1.237	3.118	1.213
505.642	1.237	3.028	1.221
505.91	1.237	2.939	1.221
506.179	1.254	2.865	1.221
506.447	1.278	2.808	1.237
506.716	1.286	2.768	1.254
506.984	1.27	2.735	1.27
507.253	1.254	2.702	1.27
507.521	1.237	2.67	1.27
507.79	1.229	2.637	1.27
508.058	1.221	2.605	1.27
508.327	1.221	2.564	1.262
508.595	1.221	2.507	1.254
508.864	1.205	2.45	1.254
509.132	1.188	2.401	1.254
509.401	1.164	2.369	1.245
509.669	1.156	2.336	1.229
509.938	1.148	2.312	1.213
510.206	1.156	2.287	1.213
510.475	1.164	2.247	1.221
510.743	1.172	2.19	1.237
511.012	1.172	2.141	1.237
511.28	1.18	2.116	1.221
511.549	1.18	2.108	1.205
511.818	1.18	2.1	1.197
512.086	1.164	2.092	1.205
512.355	1.156	2.076	1.221
512.623	1.156	2.059	1.245
512.892	1.164	2.051	1.27
513.16	1.18	2.035	1.278
513.429	1.197	2.002	1.278
513.697	1.213	1.962	1.27
513.966	1.213	1.921	1.27
514.235	1.213	1.888	1.278
514.503	1.213	1.864	1.286
514.772	1.213	1.856	1.294
515.04	1.213	1.848	1.302
515.309	1.213	1.832	1.311
515.578	1.221	1.815	1.319
515.846	1.221	1.807	1.319
516.115	1.229	1.791	1.327
516.384	1.237	1.775	1.327
516.652	1.237	1.75	1.327
516.921	1.221	1.734	1.319
517.19	1.205	1.709	1.319
517.458	1.205	1.693	1.319
517.727	1.205	1.685	1.319
517.996	1.205	1.685	1.319
518.265	1.197	1.677	1.319
518.533	1.197	1.652	1.311
518.802	1.197	1.628	1.311
519.071	1.188	1.604	1.319
519.34	1.188	1.587	1.335
519.608	1.197	1.571	1.343
519.877	1.205	1.563	1.343
520.146	1.205	1.538	1.335
520.415	1.188	1.498	1.327
520.684	1.172	1.457	1.327
520.953	1.172	1.449	1.343
521.222	1.197	1.457	1.359
521.491	1.229	1.457	1.368
521.76	1.237	1.449	1.376
522.028	1.221	1.433	1.376
522.297	1.205	1.416	1.384
522.566	1.205	1.4	1.392
522.835	1.221	1.384	1.416
523.104	1.237	1.376	1.433
523.374	1.237	1.376	1.433
523.643	1.221	1.392	1.425
523.912	1.197	1.408	1.416
524.181	1.18	1.4	1.425
524.45	1.172	1.376	1.433
524.719	1.172	1.351	1.441
524.988	1.164	1.343	1.433
525.257	1.164	1.343	1.425
525.527	1.164	1.343	1.425
525.796	1.18	1.335	1.441
526.065	1.197	1.319	1.457
526.334	1.205	1.302	1.457
526.604	1.205	1.294	1.449
526.873	1.197	1.286	1.441
527.142	1.197	1.27	1.449
527.412	1.188	1.262	1.457
527.681	1.188	1.27	1.465
527.95	1.188	1.294	1.473
528.22	1.197	1.311	1.506
528.489	1.205	1.319	1.538
528.759	1.205	1.311	1.53
529.028	1.205	1.294	1.498
529.298	1.205	1.27	1.481
529.567	1.213	1.254	1.514
529.837	1.221	1.237	1.547
530.107	1.213	1.237	1.563
530.376	1.197	1.245	1.563
530.646	1.18	1.254	1.563
530.915	1.164	1.245	1.571
531.185	1.148	1.237	1.579
531.455	1.14	1.245	1.595
531.725	1.131	1.262	1.604
531.994	1.148	1.254	1.612
532.264	1.164	1.229	1.62
532.534	1.197	1.197	1.628
532.804	1.213	1.18	1.636
533.074	1.213	1.188	1.644
533.344	1.213	1.213	1.661
533.614	1.213	1.229	1.685
533.884	1.213	1.221	1.693
534.154	1.205	1.205	1.685
534.424	1.197	1.205	1.677
534.694	1.188	1.197	1.693
534.964	1.18	1.18	1.718
535.234	1.164	1.156	1.734
535.504	1.164	1.148	1.726
535.774	1.156	1.148	1.734
536.044	1.164	1.148	1.742
536.314	1.164	1.131	1.75
536.585	1.172	1.107	1.75
536.855	1.18	1.083	1.758
537.125	1.188	1.083	1.775
537.396	1.188	1.099	1.791
537.666	1.18	1.115	1.807
537.936	1.172	1.123	1.815
538.207	1.18	1.123	1.823
538.477	1.197	1.115	1.84
538.748	1.205	1.115	1.872
539.018	1.197	1.115	1.905
539.289	1.188	1.123	1.921
539.559	1.188	1.131	1.937
539.83	1.188	1.131	1.962
540.1	1.18	1.14	1.986
540.371	1.172	1.14	2.002
540.642	1.18	1.148	2.011
540.913	1.188	1.148	2.011
541.183	1.18	1.14	2.011
541.454	1.148	1.123	2.019
541.725	1.131	1.115	2.043
541.996	1.14	1.115	2.084
542.267	1.164	1.115	2.116
542.537	1.172	1.107	2.141
542.808	1.172	1.107	2.157
543.079	1.172	1.107	2.173
543.35	1.172	1.099	2.198
543.621	1.18	1.083	2.222
543.892	1.188	1.074	2.247
544.163	1.188	1.074	2.263
544.435	1.18	1.074	2.287
544.706	1.18	1.066	2.312
544.977	1.188	1.066	2.344
545.248	1.188	1.074	2.352
545.519	1.188	1.091	2.369
545.791	1.188	1.107	2.401
546.062	1.188	1.115	2.458
546.333	1.188	1.123	2.507
546.605	1.197	1.115	2.54
546.876	1.213	1.107	2.572
547.147	1.221	1.099	2.605
547.419	1.221	1.099	2.637
547.69	1.221	1.091	2.67
547.962	1.205	1.083	2.702
548.233	1.188	1.074	2.751
548.505	1.172	1.083	2.8
548.777	1.172	1.091	2.849
549.048	1.172	1.091	2.882
549.32	1.172	1.083	2.898
549.592	1.18	1.074	2.93
549.863	1.197	1.066	2.979
550.135	1.205	1.066	3.061
550.407	1.197	1.066	3.134
550.679	1.172	1.074	3.199
550.951	1.164	1.074	3.256
551.223	1.156	1.074	3.321
551.494	1.156	1.066	3.403
551.766	1.148	1.058	3.484
552.038	1.148	1.05	3.565
552.31	1.14	1.05	3.63
552.583	1.123	1.058	3.704
552.855	1.107	1.066	3.777
553.127	1.115	1.074	3.858
553.399	1.14	1.066	3.915
553.671	1.172	1.05	3.972
553.943	1.18	1.026	4.046
554.215	1.172	1.009	4.143
554.488	1.156	1.009	4.241
554.76	1.14	1.018	4.33
555.032	1.131	1.018	4.428
555.305	1.14	1.018	4.534
555.577	1.164	1.018	4.648
555.849	1.188	1.026	4.77
556.122	1.197	1.026	4.892
556.394	1.18	1.026	4.99
556.667	1.156	1.018	5.079
556.939	1.14	1.009	5.169
557.212	1.148	1.001	5.283
557.485	1.164	0.993	5.413
557.757	1.172	0.985	5.568
558.03	1.172	0.993	5.739
558.303	1.164	1.009	5.91
558.575	1.148	1.026	6.081
558.848	1.131	1.026	6.268
559.121	1.123	1.026	6.471
559.394	1.123	1.026	6.659
559.666	1.123	1.034	6.829
559.939	1.131	1.042	6.992
560.212	1.148	1.042	7.188
560.485	1.172	1.026	7.407
560.758	1.18	1.001	7.643
561.031	1.188	0.985	7.871
561.304	1.18	0.985	8.083
561.577	1.18	0.993	8.278
561.85	1.164	0.993	8.49
562.123	1.164	0.977	8.726
562.396	1.172	0.969	8.995
562.669	1.18	0.985	9.312
562.943	1.188	1.009	9.638
563.216	1.18	1.018	9.988
563.489	1.18	1.018	10.322
563.762	1.164	1.018	10.696
564.036	1.148	1.018	11.046
564.309	1.131	1.001	11.38
564.582	1.131	0.985	11.681
564.856	1.148	0.985	11.982
565.129	1.164	1.001	12.316
565.402	1.18	1.018	12.674
565.676	1.188	1.018	13.04
565.949	1.188	1.001	13.407
566.223	1.188	0.993	13.797
566.496	1.18	1.001	14.229
566.77	1.172	1.026	14.668
567.043	1.156	1.042	15.108
567.317	1.156	1.042	15.556
567.591	1.164	1.026	16.011
567.864	1.172	1.009	16.467
568.138	1.172	1.001	16.972
568.412	1.172	1.009	17.525
568.685	1.172	1.009	18.144
568.959	1.172	1.009	18.738
569.233	1.172	1.018	19.316
569.507	1.172	1.042	19.886
569.78	1.164	1.066	20.521
570.054	1.164	1.066	21.205
570.328	1.172	1.042	21.88
570.602	1.18	1.026	22.523
570.876	1.172	1.034	23.175
571.15	1.156	1.05	23.883
571.424	1.148	1.042	24.656
571.698	1.148	1.009	25.478
571.972	1.156	0.985	26.325
572.246	1.164	0.985	27.163
572.52	1.172	1.009	27.985
572.794	1.164	1.034	28.799
573.068	1.156	1.05	29.638
573.342	1.156	1.042	30.533
573.616	1.164	1.026	31.502
573.89	1.164	1.018	32.552
574.164	1.148	1.018	33.667
574.439	1.131	1.018	34.807
574.713	1.123	1.001	35.93
574.987	1.123	0.977	37.029
575.261	1.131	0.952	38.152
575.536	1.148	0.944	39.389
575.81	1.164	0.961	40.692
576.084	1.164	0.985	42.019
576.359	1.156	0.993	43.321
576.633	1.148	0.985	44.648
576.907	1.148	0.977	45.999
577.182	1.148	0.977	47.407
577.456	1.148	0.977	48.864
577.73	1.148	0.977	50.362
578.005	1.148	0.985	51.868
578.279	1.156	0.993	53.431
578.554	1.156	1.001	55.059
578.828	1.156	0.993	56.744
579.103	1.148	0.993	58.429
579.377	1.156	0.993	60.138
579.652	1.164	1.001	61.888
579.926	1.172	1.001	63.712
580.201	1.172	1.009	65.641
580.475	1.164	1.018	67.554
580.75	1.148	1.026	69.394
581.025	1.123	1.018	71.168
581.299	1.115	1.018	72.959
581.574	1.123	1.018	74.733
581.849	1.131	1.026	76.484
582.123	1.131	1.018	78.168
582.398	1.131	1.009	79.927
582.673	1.131	1.001	81.628
582.947	1.123	1.009	83.223
583.222	1.115	1.018	84.583
583.497	1.123	1.026	85.706
583.772	1.14	1.018	86.626
584.046	1.148	1.001	87.391
584.321	1.14	0.985	88.042
584.596	1.131	0.977	88.628
584.871	1.123	0.977	89.092
585.145	1.115	0.985	89.508
585.42	1.115	0.993	89.866
585.695	1.131	0.993	90.191
585.97	1.164	0.985	90.419
586.245	1.18	0.969	90.574
586.52	1.18	0.961	90.68
586.795	1.172	0.952	90.753
587.069	1.188	0.944	90.769
587.344	1.188	0.936	90.737
587.619	1.18	0.928	90.639
587.894	1.164	0.944	90.484
588.169	1.164	0.961	90.297
588.444	1.172	0.977	90.069
588.719	1.172	0.985	89.792
588.994	1.172	1.001	89.459
589.269	1.18	1.009	89.068
589.544	1.188	1.001	88.62
589.819	1.188	0.985	88.067
590.094	1.172	0.977	87.464
590.369	1.156	0.977	86.813
590.644	1.156	0.985	86.056
590.919	1.164	0.985	85.144
591.194	1.164	0.985	84.046
591.469	1.148	0.969	82.816
591.744	1.131	0.961	81.408
592.019	1.14	0.952	79.837
592.294	1.14	0.961	78.079
592.569	1.14	0.969	76.256
592.844	1.123	0.969	74.432
593.119	1.115	0.961	72.625
593.394	1.115	0.969	70.753
593.669	1.123	0.985	68.799
593.944	1.14	1.001	66.781
594.219	1.148	1.001	64.77
594.494	1.148	0.993	62.735
594.769	1.148	0.977	60.708
595.044	1.156	0.961	58.698
595.319	1.164	0.969	56.72
595.594	1.172	0.985	54.717
595.869	1.172	0.993	52.707
596.144	1.188	0.977	50.672
596.419	1.205	0.952	48.702
596.694	1.205	0.936	46.707
596.969	1.188	0.936	44.746
597.244	1.18	0.952	42.833
597.519	1.188	0.977	41.042
597.794	1.197	0.985	39.333
598.07	1.197	0.977	37.656
598.345	1.188	0.969	35.963
598.62	1.18	0.961	34.326
598.895	1.164	0.961	32.804
599.17	1.156	0.952	31.38
599.445	1.148	0.952	29.963
599.72	1.14	0.961	28.563
599.995	1.131	0.969	27.204
600.27	1.123	0.977	25.983
600.545	1.115	0.977	24.868
600.82	1.123	0.977	23.842
601.095	1.14	0.985	22.833
601.37	1.164	0.985	21.848
601.645	1.172	0.977	20.863
601.92	1.172	0.952	19.919
602.195	1.164	0.936	19.015
602.47	1.148	0.928	18.185
602.745	1.14	0.928	17.395
603.02	1.148	0.944	16.638
603.295	1.164	0.969	15.914
603.57	1.172	0.985	15.206
603.845	1.164	0.977	14.514
604.12	1.156	0.961	13.871
604.395	1.148	0.952	13.293
604.67	1.148	0.952	12.739
604.945	1.156	0.952	12.21
605.22	1.156	0.944	11.705
605.495	1.148	0.944	11.249
605.77	1.131	0.944	10.769
606.045	1.123	0.952	10.265
606.319	1.131	0.952	9.752
606.594	1.14	0.961	9.296
606.869	1.14	0.952	8.905
607.144	1.14	0.944	8.547
607.419	1.148	0.936	8.197
607.694	1.172	0.952	7.855
607.969	1.18	0.969	7.538
608.244	1.18	0.977	7.261
608.518	1.172	0.969	7.009
608.793	1.156	0.961	6.764
609.068	1.14	0.952	6.512
609.343	1.123	0.952	6.243
609.618	1.131	0.961	5.975
609.892	1.148	0.961	5.722
610.167	1.164	0.952	5.503
610.442	1.164	0.936	5.299
610.717	1.156	0.928	5.12
610.991	1.148	0.928	4.941
611.266	1.148	0.928	4.778
611.541	1.148	0.936	4.624
611.815	1.148	0.944	4.477
612.09	1.148	0.961	4.339
612.365	1.148	0.969	4.192
612.639	1.148	0.977	4.054
612.914	1.148	0.985	3.907
613.189	1.148	0.993	3.753
613.463	1.156	1.001	3.614
613.738	1.164	1.009	3.492
614.012	1.172	1.009	3.411
614.287	1.164	1.001	3.337
614.562	1.148	0.985	3.272
614.836	1.131	0.969	3.199
615.111	1.131	0.961	3.118
615.385	1.148	0.944	3.036
615.659	1.164	0.928	2.947
615.934	1.164	0.92	2.882
616.208	1.156	0.92	2.825
616.483	1.148	0.928	2.768
616.757	1.148	0.92	2.702
617.032	1.156	0.92	2.629
617.306	1.172	0.928	2.564
617.58	1.18	0.944	2.507
617.855	1.172	0.936	2.475
618.129	1.148	0.912	2.466
618.403	1.131	0.895	2.45
618.677	1.131	0.904	2.401
618.952	1.131	0.928	2.328
619.226	1.131	0.952	2.255
619.5	1.123	0.969	2.19
619.774	1.123	0.952	2.133
620.049	1.131	0.928	2.092
620.323	1.131	0.912	2.059
620.597	1.131	0.928	2.035
620.871	1.131	0.936	2.002
621.145	1.14	0.936	1.986
621.419	1.156	0.936	1.978
621.693	1.164	0.944	1.962
621.967	1.164	0.944	1.929
622.241	1.156	0.936	1.88
622.515	1.148	0.928	1.84
622.789	1.148	0.928	1.823
623.063	1.156	0.928	1.815
623.337	1.164	0.928	1.815
623.611	1.164	0.928	1.807
623.885	1.156	0.928	1.799
624.159	1.148	0.928	1.791
624.432	1.14	0.928	1.775
624.706	1.131	0.928	1.766
624.98	1.115	0.936	1.758
625.254	1.115	0.944	1.75
625.527	1.123	0.952	1.734
625.801	1.14	0.944	1.709
626.075	1.156	0.936	1.693
626.348	1.172	0.928	1.693
626.622	1.188	0.928	1.693
626.896	1.197	0.928	1.685
627.169	1.188	0.92	1.661
627.443	1.172	0.912	1.644
627.716	1.148	0.904	1.636
627.99	1.131	0.912	1.636
628.263	1.123	0.92	1.628
628.537	1.123	0.928	1.62
628.81	1.123	0.928	1.612
629.084	1.115	0.928	1.604
629.357	1.107	0.936	1.587
629.63	1.099	0.952	1.571
629.904	1.091	0.969	1.538
630.177	1.099	0.969	1.538
630.45	1.107	0.961	1.538
630.723	1.123	0.952	1.563
630.997	1.123	0.944	1.563
631.27	1.115	0.936	1.547
631.543	1.115	0.936	1.522
631.816	1.115	0.952	1.498
632.089	1.131	0.961	1.481
632.362	1.148	0.961	1.473
632.635	1.156	0.944	1.457
632.908	1.156	0.936	1.449
633.181	1.156	0.928	1.433
633.454	1.164	0.928	1.425
633.727	1.164	0.92	1.433
634	1.156	0.904	1.457
634.273	1.14	0.895	1.473
634.546	1.131	0.904	1.465
634.818	1.123	0.928	1.449
635.091	1.123	0.944	1.433
635.364	1.123	0.944	1.425
635.637	1.123	0.936	1.416
635.909	1.123	0.928	1.416
636.182	1.115	0.928	1.416
636.455	1.107	0.928	1.425
636.727	1.107	0.928	1.433
637	1.115	0.92	1.441
637.272	1.115	0.92	1.441
637.545	1.107	0.92	1.433
637.817	1.107	0.928	1.416
638.09	1.123	0.928	1.4
638.362	1.14	0.936	1.392
638.634	1.148	0.961	1.384
638.907	1.148	0.985	1.376
639.179	1.148	0.993	1.376
639.451	1.148	0.977	1.384
639.724	1.148	0.961	1.392
639.996	1.14	0.936	1.392
640.268	1.131	0.912	1.384
640.54	1.123	0.887	1.376
640.812	1.123	0.887	1.376
641.084	1.123	0.904	1.392
641.356	1.123	0.928	1.4
641.628	1.123	0.936	1.392
641.9	1.131	0.928	1.376
642.172	1.148	0.912	1.368
642.444	1.172	0.895	1.368
642.716	1.188	0.895	1.359
642.988	1.197	0.904	1.351
643.26	1.188	0.92	1.335
643.532	1.172	0.928	1.319
643.803	1.156	0.928	1.302
644.075	1.148	0.928	1.294
644.347	1.148	0.928	1.311
644.618	1.14	0.928	1.327
644.89	1.131	0.928	1.343
645.162	1.131	0.928	1.335
645.433	1.14	0.936	1.335
645.705	1.14	0.928	1.335
645.976	1.123	0.912	1.343
646.248	1.099	0.879	1.351
646.519	1.083	0.871	1.359
646.791	1.074	0.879	1.359
647.062	1.091	0.904	1.335
647.333	1.107	0.912	1.311
647.605	1.123	0.912	1.302
647.876	1.131	0.904	1.302
648.147	1.14	0.904	1.319
648.418	1.14	0.895	1.335
648.689	1.131	0.895	1.351
648.961	1.115	0.895	1.351
649.232	1.107	0.904	1.343
649.503	1.107	0.904	1.343
649.774	1.123	0.904	1.343
650.045	1.148	0.904	1.335
650.316	1.164	0.895	1.327
650.587	1.172	0.895	1.319
650.857	1.172	0.895	1.319
651.128	1.164	0.904	1.319
651.399	1.148	0.904	1.311
651.67	1.131	0.895	1.294
651.941	1.123	0.887	1.278
652.211	1.115	0.879	1.262
652.482	1.107	0.887	1.27
652.753	1.099	0.904	1.278
653.023	1.115	0.912	1.294
653.294	1.148	0.912	1.286
653.565	1.172	0.904	1.286
653.835	1.172	0.904	1.286
654.106	1.148	0.904	1.294
654.376	1.123	0.904	1.294
654.646	1.107	0.912	1.286
654.917	1.107	0.912	1.278
655.187	1.123	0.904	1.27
655.457	1.14	0.895	1.27
655.728	1.148	0.895	1.278
655.998	1.148	0.904	1.286
656.268	1.131	0.904	1.302
656.538	1.107	0.912	1.294
656.809	1.091	0.92	1.278
657.079	1.099	0.928	1.254
657.349	1.123	0.936	1.245
657.619	1.14	0.944	1.245
657.889	1.148	0.944	1.237
658.159	1.148	0.944	1.229
658.429	1.148	0.944	1.229
658.699	1.156	0.952	1.237
658.968	1.156	0.944	1.254
659.238	1.156	0.928	1.262
659.508	1.148	0.912	1.27
659.778	1.148	0.904	1.27
660.048	1.156	0.912	1.27
660.317	1.164	0.928	1.27
660.587	1.172	0.936	1.27
660.857	1.172	0.936	1.27
661.126	1.18	0.928	1.278
661.396	1.18	0.912	1.294
661.665	1.18	0.904	1.302
661.935	1.164	0.895	1.286
662.204	1.148	0.895	1.262
662.474	1.131	0.895	1.237
662.743	1.123	0.895	1.221
663.013	1.131	0.895	1.213
663.282	1.131	0.887	1.229
663.551	1.131	0.871	1.245
663.821	1.123	0.863	1.262
664.09	1.123	0.863	1.27
664.359	1.123	0.879	1.286
664.628	1.123	0.887	1.286
664.897	1.115	0.887	1.262
665.167	1.115	0.871	1.237
665.436	1.123	0.871	1.229
665.705	1.148	0.871	1.229
665.974	1.156	0.879	1.229
666.243	1.156	0.895	1.213
666.512	1.156	0.92	1.197
666.781	1.156	0.936	1.197
667.05	1.156	0.928	1.205
667.318	1.148	0.912	1.221
667.587	1.148	0.904	1.229
667.856	1.148	0.904	1.229
668.125	1.148	0.904	1.229
668.394	1.148	0.895	1.229
668.662	1.14	0.879	1.245
668.931	1.131	0.863	1.262
669.2	1.131	0.871	1.262
669.468	1.148	0.887	1.254
669.737	1.164	0.895	1.254
670.006	1.18	0.887	1.245
670.274	1.172	0.879	1.229
670.543	1.164	0.879	1.213
670.811	1.156	0.895	1.221
671.08	1.172	0.92	1.237
671.348	1.188	0.944	1.245
671.616	1.197	0.944	1.245
671.885	1.188	0.936	1.245
672.153	1.18	0.92	1.237
672.421	1.18	0.904	1.229
672.69	1.18	0.895	1.229
672.958	1.188	0.895	1.237
673.226	1.188	0.895	1.254
673.494	1.188	0.895	1.254
673.763	1.18	0.904	1.254
674.031	1.172	0.912	1.237
674.299	1.164	0.904	1.229
674.567	1.156	0.887	1.221
674.835	1.156	0.887	1.213
675.103	1.164	0.895	1.205
675.371	1.18	0.904	1.188
675.639	1.188	0.895	1.188
675.907	1.197	0.887	1.197
676.175	1.18	0.879	1.221
676.443	1.164	0.879	1.237
676.711	1.148	0.871	1.245
676.978	1.148	0.863	1.237
677.246	1.148	0.863	1.221
677.514	1.14	0.871	1.197
677.782	1.14	0.887	1.18
678.05	1.14	0.887	1.172
678.317	1.148	0.887	1.172
678.585	1.148	0.879	1.18
678.853	1.156	0.871	1.197
679.12	1.164	0.863	1.205
679.388	1.172	0.863	1.205
679.656	1.164	0.871	1.197
679.923	1.156	0.879	1.197
680.191	1.156	0.871	1.188
680.458	1.164	0.847	1.18
680.726	1.164	0.83	1.172
680.993	1.156	0.822	1.188
681.261	1.14	0.847	1.205
681.528	1.123	0.863	1.229
681.796	1.107	0.871	1.237
682.063	1.107	0.863	1.245
682.33	1.123	0.855	1.237
682.598	1.14	0.863	1.213
682.865	1.148	0.879	1.188
683.132	1.148	0.895	1.172
683.4	1.148	0.904	1.164
683.667	1.148	0.904	1.164
683.934	1.148	0.904	1.164
684.201	1.156	0.912	1.164
684.469	1.164	0.92	1.156
684.736	1.172	0.92	1.148
685.003	1.172	0.904	1.148
685.27	1.172	0.895	1.14
685.537	1.18	0.887	1.131
685.804	1.197	0.887	1.14
686.071	1.213	0.879	1.156
686.338	1.221	0.879	1.164
686.605	1.221	0.871	1.148
686.872	1.213	0.863	1.131
687.139	1.205	0.847	1.14
687.406	1.205	0.847	1.156
687.673	1.213	0.855	1.164
687.94	1.205	0.863	1.164
688.207	1.18	0.871	1.164
688.474	1.148	0.871	1.164
688.741	1.131	0.871	1.148
689.008	1.123	0.855	1.123
689.275	1.115	0.847	1.115
689.542	1.115	0.855	1.123
689.809	1.115	0.871	1.148
690.076	1.131	0.879	1.164
690.342	1.148	0.871	1.172
690.609	1.164	0.879	1.172
690.876	1.164	0.895	1.156
691.143	1.164	0.912	1.14
691.409	1.164	0.904	1.131
691.676	1.164	0.895	1.148
691.943	1.156	0.895	1.164
692.21	1.14	0.904	1.18
692.476	1.123	0.895	1.197
692.743	1.107	0.887	1.205
693.01	1.099	0.879	1.197
693.276	1.099	0.879	1.172
693.543	1.107	0.879	1.156
693.81	1.115	0.871	1.156
694.076	1.123	0.863	1.156
694.343	1.115	0.855	1.156
694.61	1.107	0.855	1.148
694.876	1.099	0.855	1.156
695.143	1.099	0.847	1.164
695.409	1.091	0.847	1.156
695.676	1.083	0.847	1.148
695.943	1.074	0.855	1.131
696.209	1.074	0.847	1.123
696.476	1.066	0.83	1.115
696.742	1.058	0.814	1.107
697.009	1.042	0.806	1.107
697.275	1.034	0.822	1.091
697.542	1.026	0.838	1.091
697.808	1.018	0.855	1.099
698.075	1.001	0.847	1.123
698.341	0.985	0.838	1.14
698.608	0.977	0.822	1.14
698.874	0.969	0.806	1.115
699.141	0.952	0.79	1.091
699.407	0.936	0.773	1.066
699.674	0.936	0.765	1.058
699.94	0.936	0.757	1.05
700.206	0.928	0.757	1.042
700.473	0.904	0.749	1.034
700.739	0.887	0.741	1.018
701.006	0.871	0.741	1.018
701.272	0.863	0.749	1.018
701.539	0.847	0.749	1.026
701.805	0.838	0.741	1.026
702.071	0.822	0.724	1.026
702.338	0.814	0.716	1.009
702.604	0.806	0.708	0.993
702.871	0.806	0.708	0.977
703.137	0.806	0.708	0.969
703.404	0.806	0.7	0.961
703.67	0.798	0.7	0.952
703.936	0.798	0.692	0.944
704.203	0.798	0.684	0.936
704.469	0.798	0.667	0.928
704.736	0.79	0.659	0.928
705.002	0.773	0.659	0.936
705.268	0.757	0.659	0.936
705.535	0.749	0.659	0.936
705.801	0.757	0.659	0.928
706.068	0.765	0.659	0.928
706.334	0.765	0.659	0.92
706.6	0.757	0.659	0.912
706.867	0.757	0.667	0.895
707.133	0.749	0.676	0.887
707.4	0.741	0.684	0.879
707.666	0.733	0.684	0.879
707.933	0.733	0.676	0.887
708.199	0.733	0.651	0.904
708.465	0.733	0.627	0.92
708.732	0.733	0.611	0.92
708.998	0.733	0.619	0.895
709.265	0.724	0.619	0.863
709.531	0.724	0.619	0.838
709.798	0.724	0.627	0.83
710.064	0.724	0.643	0.83
710.331	0.716	0.659	0.83
710.597	0.7	0.659	0.83
710.864	0.692	0.659	0.847
711.13	0.684	0.659	0.863
711.397	0.684	0.651	0.879
711.663	0.684	0.651	0.879
711.93	0.692	0.651	0.887
712.196	0.692	0.651	0.904
712.463	0.684	0.643	0.92
712.729	0.676	0.635	0.92
712.996	0.684	0.635	0.912
713.262	0.692	0.635	0.895
713.529	0.684	0.635	0.879
713.796	0.676	0.627	0.863
714.062	0.676	0.611	0.847
714.329	0.684	0.594	0.838
714.595	0.684	0.594	0.838
714.862	0.692	0.594	0.847
715.129	0.7	0.602	0.863
715.395	0.708	0.602	0.879
715.662	0.708	0.611	0.895
715.929	0.708	0.611	0.904
716.195	0.716	0.611	0.895
716.462	0.724	0.611	0.871
716.729	0.724	0.611	0.855
716.996	0.716	0.619	0.838
717.262	0.708	0.627	0.847
717.529	0.708	0.627	0.847
717.796	0.708	0.619	0.855
718.063	0.716	0.611	0.855
718.329	0.724	0.611	0.847
718.596	0.733	0.611	0.838
718.863	0.733	0.619	0.838
719.13	0.733	0.627	0.847
719.397	0.733	0.635	0.855
719.664	0.724	0.635	0.855
719.931	0.724	0.627	0.855
720.198	0.716	0.619	0.863
720.465	0.716	0.611	0.863
720.731	0.7	0.602	0.863
720.998	0.7	0.586	0.855
721.265	0.7	0.57	0.863
721.532	0.716	0.562	0.879
721.799	0.716	0.57	0.887
722.067	0.716	0.586	0.887
722.334	0.708	0.611	0.871
722.601	0.708	0.635	0.863
722.868	0.708	0.643	0.855
723.135	0.716	0.635	0.863
723.402	0.724	0.619	0.871
723.669	0.733	0.611	0.871
723.936	0.724	0.602	0.863
724.204	0.708	0.602	0.847
724.471	0.692	0.611	0.847
724.738	0.692	0.635	0.847
725.005	0.7	0.651	0.847
725.273	0.708	0.651	0.838
725.54	0.708	0.643	0.838
725.807	0.708	0.635	0.855
726.075	0.7	0.635	0.871
726.342	0.692	0.635	0.879
726.61	0.684	0.627	0.871
726.877	0.692	0.619	0.855
727.145	0.7	0.611	0.847
727.412	0.708	0.611	0.847
727.68	0.708	0.619	0.855
727.947	0.708	0.611	0.863
728.215	0.716	0.594	0.863
728.482	0.724	0.57	0.863
728.75	0.733	0.57	0.855
729.018	0.733	0.586	0.863
729.285	0.733	0.602	0.871
729.553	0.716	0.619	0.887
729.821	0.7	0.627	0.895
730.088	0.692	0.627	0.895
730.356	0.7	0.619	0.887
730.624	0.708	0.619	0.879
730.892	0.708	0.619	0.879
731.16	0.708	0.619	0.879
731.428	0.708	0.602	0.879
731.696	0.708	0.594	0.871
731.964	0.716	0.594	0.863
732.232	0.733	0.611	0.855
732.5	0.749	0.627	0.855
732.768	0.749	0.627	0.863
733.036	0.733	0.619	0.879
733.304	0.716	0.611	0.887
733.572	0.708	0.619	0.879
733.84	0.708	0.627	0.863
734.108	0.708	0.627	0.855
734.377	0.708	0.619	0.855
734.645	0.7	0.619	0.847
734.913	0.692	0.619	0.838
735.182	0.684	0.611	0.83
735.45	0.692	0.602	0.83
735.718	0.7	0.602	0.83
735.987	0.708	0.619	0.83
736.255	0.7	0.627	0.83
736.524	0.692	0.643	0.83
736.792	0.692	0.651	0.838
737.061	0.7	0.651	0.855
737.329	0.708	0.643	0.863
737.598	0.716	0.627	0.863
737.867	0.724	0.619	0.863
738.135	0.733	0.611	0.871
738.404	0.724	0.611	0.879
738.673	0.708	0.611	0.863
738.942	0.692	0.611	0.847
739.211	0.684	0.611	0.83
739.479	0.684	0.611	0.838
739.748	0.676	0.619	0.847
740.017	0.676	0.627	0.855
740.286	0.684	0.627	0.847
740.555	0.708	0.619	0.838
740.824	0.724	0.602	0.83
741.093	0.733	0.602	0.838
741.363	0.724	0.594	0.847
741.632	0.724	0.594	0.855
741.901	0.724	0.586	0.855
742.17	0.724	0.586	0.855
742.439	0.724	0.586	0.863
742.709	0.716	0.586	0.863
742.978	0.716	0.586	0.863
743.248	0.708	0.594	0.855
743.517	0.716	0.594	0.855
743.786	0.716	0.594	0.855
744.056	0.724	0.594	0.855
744.325	0.733	0.602	0.855
744.595	0.741	0.611	0.863
744.865	0.733	0.619	0.871
745.134	0.716	0.619	0.879
745.404	0.708	0.627	0.879
745.674	0.7	0.619	0.879
745.944	0.692	0.627	0.871
746.213	0.684	0.627	0.863
746.483	0.684	0.635	0.855
746.753	0.684	0.635	0.855
747.023	0.692	0.635	0.863
747.293	0.708	0.635	0.871
747.563	0.724	0.635	0.887
747.833	0.733	0.627	0.895
748.103	0.724	0.619	0.895
748.373	0.716	0.611	0.879
748.644	0.708	0.602	0.863
748.914	0.716	0.594	0.863
749.184	0.733	0.578	0.871
749.454	0.749	0.57	0.871
749.725	0.757	0.57	0.863
749.995	0.749	0.578	0.847
750.266	0.733	0.602	0.838
750.536	0.716	0.627	0.83
750.807	0.716	0.651	0.83
751.077	0.724	0.651	0.822
751.348	0.741	0.643	0.814
751.618	0.741	0.635	0.814
751.889	0.741	0.627	0.83
752.16	0.733	0.627	0.847
752.431	0.733	0.627	0.855
752.701	0.733	0.619	0.838
752.972	0.733	0.594	0.822
753.243	0.741	0.57	0.814
753.514	0.741	0.562	0.822
753.785	0.749	0.57	0.83
754.056	0.749	0.578	0.83
754.327	0.757	0.586	0.83
754.598	0.757	0.586	0.83
754.869	0.765	0.594	0.83
755.141	0.773	0.611	0.822
755.412	0.781	0.627	0.814
755.683	0.773	0.627	0.806
755.954	0.757	0.611	0.806
756.226	0.733	0.602	0.806
756.497	0.716	0.611	0.814
756.769	0.716	0.619	0.822
757.04	0.733	0.619	0.83
757.312	0.757	0.619	0.83
757.583	0.765	0.619	0.847
757.855	0.773	0.611	0.855
758.127	0.773	0.594	0.871
758.398	0.781	0.586	0.871
758.67	0.773	0.586	0.871
758.942	0.765	0.586	0.855
759.214	0.757	0.586	0.83
759.486	0.765	0.594	0.822
759.757	0.773	0.602	0.822
760.029	0.79	0.619	0.822
760.301	0.798	0.627	0.814
760.573	0.806	0.635	0.806
760.846	0.814	0.627	0.806
761.118	0.822	0.627	0.814
761.39	0.83	0.627	0.822
761.662	0.838	0.635	0.822
761.934	0.855	0.635	0.814
762.207	0.863	0.635	0.814
762.479	0.863	0.627	0.822
762.751	0.855	0.619	0.822
763.024	0.855	0.611	0.814
763.296	0.847	0.619	0.814
763.569	0.838	0.619	0.822
763.841	0.814	0.627	0.838
764.114	0.806	0.627	0.847
764.387	0.806	0.635	0.855
764.659	0.83	0.627	0.855
764.932	0.838	0.611	0.855
765.205	0.847	0.602	0.855
765.478	0.83	0.602	0.855
765.751	0.822	0.611	0.847
766.023	0.814	0.602	0.838
766.296	0.822	0.586	0.83
766.569	0.83	0.578	0.83
766.842	0.822	0.578	0.83
767.115	0.814	0.594	0.838
767.389	0.814	0.602	0.847
767.662	0.822	0.611	0.863
767.935	0.822	0.611	0.855
768.208	0.814	0.611	0.838
768.481	0.814	0.611	0.814
768.755	0.822	0.611	0.806
769.028	0.83	0.602	0.806
769.301	0.83	0.602	0.814
769.575	0.83	0.602	0.822
769.848	0.838	0.611	0.838
770.122	0.847	0.602	0.847
770.395	0.855	0.594	0.863
770.669	0.847	0.586	0.871
770.943	0.83	0.586	0.855
771.216	0.822	0.586	0.83
771.49	0.814	0.586	0.806
771.764	0.806	0.586	0.806
772.038	0.798	0.586	0.814
772.311	0.806	0.594	0.814
772.585	0.822	0.602	0.814
772.859	0.83	0.602	0.814
773.133	0.83	0.594	0.822
773.407	0.838	0.586	0.838
773.681	0.847	0.586	0.847
773.955	0.855	0.586	0.863
774.229	0.855	0.586	0.871
774.503	0.855	0.586	0.863
774.777	0.847	0.586	0.847
775.052	0.838	0.586	0.83
775.326	0.83	0.586	0.83
775.6	0.83	0.586	0.838
775.874	0.838	0.586	0.847
776.149	0.847	0.594	0.855
776.423	0.855	0.602	0.847
776.698	0.863	0.602	0.83
776.972	0.871	0.602	0.814
777.247	0.879	0.602	0.814
777.521	0.887	0.611	0.83
777.796	0.904	0.611	0.855
778.07	0.92	0.611	0.871
778.345	0.92	0.602	0.871
778.619	0.92	0.602	0.863
778.894	0.92	0.611	0.863
779.169	0.92	0.627	0.871
779.444	0.912	0.627	0.879
779.718	0.912	0.619	0.879
779.993	0.912	0.611	0.871
780.268	0.904	0.611	0.863
780.543	0.887	0.611	0.855
780.818	0.879	0.611	0.847
781.093	0.879	0.611	0.838
781.368	0.879	0.619	0.83
781.643	0.879	0.635	0.83
781.918	0.871	0.651	0.838
782.193	0.863	0.659	0.838
782.468	0.847	0.651	0.838
782.743	0.838	0.643	0.83
783.018	0.83	0.627	0.83
783.293	0.83	0.619	0.83
783.568	0.838	0.602	0.83
783.843	0.855	0.594	0.83
784.119	0.871	0.586	0.822
784.394	0.879	0.602	0.814
784.669	0.879	0.619	0.806
784.945	0.879	0.635	0.806
785.22	0.871	0.635	0.822
785.495	0.871	0.635	0.838
785.771	0.871	0.627	0.847
786.046	0.879	0.619	0.838
786.321	0.879	0.619	0.822
786.597	0.871	0.627	0.822
786.872	0.855	0.627	0.822
787.148	0.838	0.619	0.822
787.423	0.822	0.602	0.814
787.699	0.822	0.594	0.814
787.975	0.822	0.586	0.822
788.25	0.838	0.586	0.838
788.526	0.847	0.578	0.838
788.801	0.855	0.578	0.83
789.077	0.847	0.578	0.814
789.353	0.838	0.594	0.814
789.628	0.83	0.602	0.822
789.904	0.83	0.619	0.838
790.18	0.83	0.627	0.838
790.455	0.83	0.635	0.83
790.731	0.838	0.635	0.814
791.007	0.838	0.635	0.814
791.283	0.838	0.635	0.822
791.558	0.838	0.635	0.83
791.834	0.838	0.627	0.822
792.11	0.83	0.611	0.814
792.386	0.806	0.602	0.806
792.662	0.798	0.602	0.814
792.938	0.798	0.602	0.822
793.213	0.814	0.586	0.83
793.489	0.83	0.57	0.83
793.765	0.847	0.57	0.822
794.041	0.855	0.578	0.814
794.317	0.847	0.586	0.806
794.593	0.83	0.594	0.806
794.869	0.814	0.611	0.806
795.145	0.798	0.619	0.814
795.421	0.79	0.619	0.822
795.697	0.79	0.611	0.822
795.973	0.806	0.602	0.814
796.249	0.83	0.594	0.806
796.525	0.838	0.586	0.814
796.8	0.83	0.586	0.822
797.076	0.814	0.586	0.822
797.352	0.806	0.586	0.814
797.628	0.806	0.594	0.814
797.904	0.798	0.602	0.822
798.18	0.781	0.611	0.822
798.456	0.773	0.611	0.83
798.732	0.773	0.611	0.838
799.008	0.781	0.619	0.847
799.284	0.781	0.627	0.83
799.56	0.781	0.627	0.814
799.836	0.781	0.611	0.806
800.112	0.781	0.602	0.806
800.388	0.773	0.602	0.806
800.664	0.765	0.619	0.806
800.94	0.757	0.619	0.806
801.216	0.757	0.611	0.806
801.492	0.749	0.594	0.806
801.768	0.749	0.586	0.806
802.044	0.757	0.594	0.806
802.32	0.773	0.602	0.798
802.595	0.773	0.611	0.79
802.871	0.765	0.611	0.79
803.147	0.765	0.602	0.798
803.423	0.773	0.586	0.806
803.699	0.781	0.57	0.798
803.975	0.781	0.562	0.79
804.251	0.773	0.57	0.79
804.526	0.773	0.578	0.798
804.802	0.765	0.594	0.806
805.078	0.773	0.602	0.806
805.354	0.773	0.602	0.806
805.63	0.781	0.586	0.806
805.905	0.781	0.578	0.806
806.181	0.781	0.586	0.798
806.457	0.781	0.602	0.79
806.732	0.781	0.611	0.781
807.008	0.773	0.619	0.781
807.284	0.757	0.627	0.781
807.559	0.733	0.635	0.781
807.835	0.716	0.635	0.79
808.111	0.7	0.643	0.798
808.386	0.692	0.643	0.806
808.662	0.692	0.643	0.814
808.937	0.7	0.627	0.822
809.213	0.716	0.611	0.822
809.488	0.724	0.594	0.814
809.763	0.741	0.586	0.806
810.039	0.757	0.586	0.814
810.314	0.765	0.586	0.822
810.59	0.765	0.586	0.822
810.865	0.749	0.586	0.806
811.14	0.741	0.578	0.781
811.415	0.741	0.57	0.773
811.691	0.749	0.562	0.781
811.966	0.749	0.562	0.806
812.241	0.733	0.57	0.83
812.516	0.708	0.578	0.855
812.791	0.692	0.578	0.855
813.066	0.684	0.57	0.838
813.341	0.692	0.57	0.814
813.616	0.7	0.586	0.806
813.891	0.716	0.594	0.806
814.166	0.716	0.594	0.814
814.44	0.716	0.586	0.822
814.715	0.716	0.586	0.83
814.99	0.724	0.594	0.83
815.265	0.741	0.602	0.822
815.539	0.741	0.602	0.814
815.814	0.733	0.586	0.798
816.088	0.716	0.57	0.798
816.363	0.716	0.57	0.798
816.637	0.724	0.578	0.814
816.912	0.733	0.586	0.822
817.186	0.741	0.586	0.83
817.46	0.749	0.586	0.83
817.735	0.757	0.594	0.822
818.009	0.757	0.611	0.806
818.283	0.765	0.627	0.79
818.557	0.773	0.635	0.781
818.831	0.773	0.627	0.781
819.105	0.749	0.619	0.781
819.379	0.724	0.611	0.773
819.653	0.716	0.611	0.773
819.927	0.733	0.611	0.773
820.2	0.749	0.611	0.798
820.474	0.749	0.602	0.822
820.748	0.741	0.602	0.847
821.021	0.733	0.594	0.847
821.295	0.733	0.602	0.847
821.568	0.724	0.602	0.847
821.841	0.716	0.611	0.847
822.115	0.716	0.611	0.83
822.388	0.733	0.602	0.814
822.661	0.749	0.594	0.806
822.934	0.757	0.586	0.806
823.207	0.757	0.578	0.806
823.48	0.757	0.57	0.806
823.753	0.749	0.57	0.798
824.026	0.733	0.578	0.79
824.298	0.716	0.586	0.79
824.571	0.708	0.586	0.798
824.844	0.708	0.586	0.798
825.116	0.716	0.594	0.798
825.388	0.724	0.602	0.798
825.661	0.733	0.602	0.806
825.933	0.741	0.594	0.806
826.205	0.749	0.586	0.798
826.477	0.749	0.586	0.798
826.749	0.749	0.594	0.806
827.021	0.749	0.611	0.822
827.293	0.757	0.627	0.83
827.565	0.749	0.627	0.83
827.836	0.733	0.611	0.83
828.108	0.708	0.602	0.814
828.379	0.7	0.611	0.798
828.651	0.708	0.627	0.781
828.922	0.733	0.635	0.781
829.193	0.741	0.635	0.781
829.464	0.741	0.619	0.781
829.735	0.733	0.602	0.781
830.006	0.733	0.594	0.79
830.277	0.733	0.611	0.806
830.548	0.724	0.619	0.822
830.819	0.724	0.619	0.822
831.089	0.716	0.611	0.814
831.359	0.724	0.602	0.814
831.63	0.724	0.594	0.822
831.9	0.733	0.586	0.83
832.17	0.724	0.586	0.83
832.44	0.716	0.586	0.83
832.71	0.7	0.586	0.83
832.98	0.692	0.602	0.83
833.25	0.684	0.611	0.822
833.519	0.684	0.611	0.814
833.789	0.684	0.586	0.806
834.058	0.684	0.57	0.806
834.327	0.684	0.57	0.806
834.596	0.684	0.586	0.806
834.865	0.692	0.602	0.806
835.134	0.7	0.619	0.806
835.403	0.716	0.627	0.806
835.672	0.716	0.635	0.806
835.94	0.724	0.627	0.806
836.209	0.716	0.619	0.814
836.477	0.708	0.602	0.822
836.745	0.692	0.594	0.822
837.013	0.684	0.586	0.822
837.281	0.684	0.586	0.822
837.549	0.692	0.586	0.83
837.817	0.692	0.594	0.83
838.085	0.7	0.619	0.83
838.352	0.7	0.643	0.822
838.619	0.716	0.651	0.814
838.887	0.716	0.635	0.814
839.154	0.7	0.627	0.814
839.421	0.684	0.619	0.806
839.687	0.676	0.611	0.79
839.954	0.684	0.594	0.798
840.221	0.692	0.586	0.814
840.487	0.7	0.586	0.83
840.753	0.708	0.586	0.83
841.019	0.716	0.594	0.814
841.285	0.724	0.602	0.798
841.551	0.724	0.611	0.781
841.817	0.716	0.611	0.781
842.083	0.708	0.619	0.781
842.348	0.716	0.635	0.79
842.613	0.724	0.643	0.798
842.878	0.724	0.635	0.806
843.143	0.716	0.611	0.814
843.408	0.7	0.578	0.822
843.673	0.7	0.554	0.822
843.938	0.708	0.545	0.806
844.202	0.716	0.562	0.79
844.466	0.708	0.578	0.79
844.73	0.684	0.594	0.806
844.994	0.676	0.602	0.814
845.258	0.676	0.602	0.814
845.522	0.692	0.594	0.806
845.785	0.692	0.586	0.814
846.049	0.684	0.594	0.822
846.312	0.667	0.611	0.83
846.575	0.667	0.627	0.822
846.838	0.676	0.635	0.814
847.1	0.692	0.635	0.806
847.363	0.7	0.635	0.806
847.625	0.7	0.627	0.806
847.888	0.692	0.619	0.806
848.15	0.684	0.602	0.806
848.411	0.684	0.594	0.806
848.673	0.684	0.586	0.814
848.935	0.684	0.586	0.822
849.196	0.684	0.586	0.83
849.457	0.684	0.594	0.822
849.718	0.684	0.602	0.806
849.979	0.684	0.611	0.798
850.24	0.684	0.619	0.798
850.5	0.684	0.627	0.814
850.761	0.684	0.635	0.814
851.021	0.684	0.635	0.822
851.281	0.676	0.635	0.83
851.541	0.676	0.627	0.847
851.8	0.667	0.619	0.855
852.06	0.659	0.611	0.838
852.319	0.651	0.619	0.822
852.578	0.659	0.619	0.806
852.837	0.676	0.611	0.798
853.096	0.684	0.586	0.79
853.355	0.684	0.578	0.79
853.613	0.676	0.57	0.798
853.871	0.667	0.57	0.806
854.129	0.667	0.57	0.798
854.387	0.676	0.578	0.79
854.645	0.692	0.586	0.781
854.902	0.7	0.586	0.781
855.159	0.708	0.594	0.781
855.416	0.708	0.611	0.79
855.673	0.708	0.627	0.798
855.93	0.708	0.643	0.814
856.186	0.708	0.643	0.814
856.443	0.7	0.643	0.814
856.699	0.692	0.635	0.806
856.955	0.684	0.635	0.806
857.21	0.684	0.627	0.806
857.466	0.684	0.619	0.806
857.721	0.684	0.611	0.798
857.976	0.676	0.619	0.781
858.231	0.667	0.619	0.765
858.486	0.667	0.619	0.757
858.74	0.676	0.611	0.757
858.995	0.692	0.611	0.765
859.249	0.7	0.602	0.773
859.503	0.708	0.594	0.781
859.756	0.708	0.586	0.781
860.01	0.7	0.594	0.781
860.263	0.684	0.602	0.79
860.516	0.667	0.602	0.798
860.769	0.667	0.594	0.814
861.022	0.676	0.586	0.822
861.274	0.692	0.594	0.83
861.526	0.7	0.611	0.822
861.779	0.708	0.619	0.814
862.03	0.7	0.627	0.806
862.282	0.692	0.627	0.814
862.533	0.676	0.635	0.83
862.785	0.667	0.635	0.847
863.035	0.667	0.627	0.855
863.286	0.684	0.619	0.855
863.537	0.7	0.619	0.855
863.787	0.708	0.627	0.847
864.037	0.708	0.635	0.83
864.287	0.7	0.627	0.814
864.537	0.684	0.619	0.814
864.786	0.667	0.611	0.822
865.035	0.667	0.619	0.83
865.284	0.676	0.635	0.83
865.533	0.684	0.651	0.83
865.782	0.684	0.651	0.822
866.03	0.676	0.643	0.814
866.278	0.667	0.627	0.814
866.526	0.667	0.619	0.822
866.774	0.676	0.611	0.822
867.021	0.684	0.611	0.814
867.268	0.684	0.619	0.806
867.515	0.676	0.627	0.806
867.762	0.667	0.635	0.806
868.009	0.659	0.627	0.806
868.255	0.659	0.619	0.814
868.501	0.667	0.611	0.83
868.747	0.667	0.611	0.838
868.993	0.659	0.602	0.83
869.238	0.651	0.594	0.806
869.483	0.651	0.594	0.798
869.728	0.667	0.602	0.806
869.973	0.676	0.619	0.814
870.218	0.684	0.627	0.814
870.462	0.676	0.627	0.806
870.706	0.667	0.611	0.806
870.95	0.659	0.602	0.798
871.193	0.659	0.611	0.79
871.437	0.651	0.619	0.798
871.68	0.643	0.627	0.814
871.923	0.635	0.627	0.822
872.165	0.635	0.635	0.814
872.408	0.643	0.643	0.806
872.65	0.651	0.651	0.814
872.892	0.659	0.659	0.83
873.133	0.651	0.651	0.838
873.375	0.651	0.643	0.838
873.616	0.659	0.635	0.838
873.857	0.667	0.643	0.847
874.098	0.667	0.651	0.838
874.338	0.659	0.659	0.814
874.579	0.659	0.659	0.798
874.819	0.651	0.659	0.798
875.059	0.643	0.659	0.806
875.298	0.643	0.667	0.814
875.538	0.651	0.684	0.83
875.777	0.651	0.692	0.847
876.016	0.651	0.684	0.838
876.254	0.651	0.667	0.822
876.493	0.667	0.651	0.806
876.731	0.676	0.643	0.806
876.969	0.684	0.635	0.798
877.207	0.684	0.635	0.798
877.444	0.692	0.635	0.814
877.681	0.7	0.627	0.838
877.918	0.708	0.627	0.855
878.155	0.7	0.627	0.855
878.392	0.684	0.627	0.847
878.628	0.667	0.619	0.838
878.864	0.651	0.611	0.822
879.1	0.643	0.611	0.806
879.335	0.635	0.619	0.79
879.571	0.635	0.627	0.781
879.806	0.651	0.635	0.79
880.041	0.676	0.643	0.798
880.275	0.7	0.651	0.814
880.51	0.7	0.651	0.822
880.744	0.692	0.643	0.83
880.978	0.684	0.635	0.83
881.212	0.684	0.635	0.83
881.445	0.676	0.635	0.822
881.678	0.667	0.627	0.814
881.911	0.667	0.619	0.806
882.144	0.684	0.611	0.814
882.377	0.692	0.611	0.814
882.609	0.692	0.619	0.814
882.841	0.684	0.627	0.806
883.073	0.684	0.635	0.798
883.304	0.684	0.635	0.798
883.536	0.692	0.635	0.806
883.767	0.7	0.627	0.822
883.998	0.7	0.619	0.83
884.229	0.684	0.611	0.83
884.459	0.667	0.611	0.83
884.689	0.667	0.611	0.83
884.919	0.676	0.619	0.838
885.149	0.684	0.627	0.847
885.379	0.676	0.627	0.847
885.608	0.667	0.619	0.838
885.837	0.659	0.611	0.83
886.066	0.659	0.602	0.83
886.295	0.659	0.594	0.83
886.523	0.659	0.586	0.822
886.752	0.667	0.594	0.814
886.98	0.667	0.611	0.814
887.208	0.659	0.627	0.83
887.435	0.643	0.643	0.847
887.662	0.635	0.651	0.847
887.89	0.643	0.659	0.83
888.117	0.659	0.659	0.806
888.343	0.676	0.651	0.798
888.57	0.684	0.635	0.806
888.796	0.676	0.611	0.822
889.022	0.659	0.602	0.822
889.248	0.643	0.619	0.814
889.474	0.643	0.643	0.806
889.699	0.651	0.659	0.806
889.924	0.667	0.659	0.798
890.15	0.676	0.651	0.79
890.374	0.676	0.651	0.781
890.599	0.667	0.651	0.781
890.823	0.659	0.659	0.79
891.048	0.651	0.651	0.798
891.272	0.651	0.635	0.806
891.496	0.651	0.627	0.814
891.719	0.651	0.635	0.822
891.943	0.651	0.643	0.83
892.166	0.651	0.643	0.838
892.389	0.659	0.643	0.838
892.612	0.659	0.659	0.838
892.835	0.659	0.676	0.822
893.057	0.659	0.684	0.814
893.279	0.667	0.684	0.806
893.501	0.684	0.676	0.806
893.723	0.692	0.659	0.806
893.945	0.684	0.643	0.814
894.167	0.667	0.635	0.822
894.388	0.667	0.635	0.822
894.609	0.684	0.643	0.814
894.83	0.7	0.651	0.814
895.051	0.716	0.659	0.822
895.272	0.724	0.659	0.83
895.493	0.724	0.659	0.838
895.713	0.708	0.659	0.838
895.933	0.684	0.659	0.838
896.153	0.667	0.667	0.814
896.373	0.659	0.676	0.798
896.593	0.659	0.684	0.79
896.812	0.667	0.676	0.806
897.032	0.676	0.667	0.83
897.251	0.684	0.667	0.838
897.47	0.684	0.667	0.838
897.689	0.684	0.667	0.83
897.908	0.676	0.659	0.83
898.126	0.676	0.659	0.822
898.345	0.684	0.659	0.806
898.563	0.7	0.659	0.79
898.781	0.708	0.667	0.79
899	0.7	0.676	0.806
899.217	0.684	0.676	0.822
899.435	0.667	0.667	0.83
899.653	0.659	0.659	0.822
899.871	0.659	0.651	0.814
900.088	0.667	0.651	0.806
900.305	0.676	0.651	0.806
900.523	0.676	0.659	0.814
900.74	0.659	0.659	0.814
900.957	0.651	0.667	0.814
901.173	0.651	0.684	0.806
901.39	0.651	0.692	0.814
901.607	0.643	0.684	0.83
901.823	0.635	0.676	0.838
902.04	0.635	0.676	0.847
902.256	0.643	0.684	0.847
902.473	0.659	0.676	0.838
902.689	0.676	0.659	0.822
902.905	0.684	0.651	0.806
903.121	0.684	0.651	0.806
903.337	0.667	0.667	0.806
903.553	0.651	0.676	0.798
903.768	0.627	0.676	0.798
903.984	0.619	0.667	0.806
904.2	0.611	0.659	0.822
904.415	0.619	0.659	0.83
904.631	0.627	0.651	0.822
904.846	0.643	0.643	0.814
905.062	0.659	0.635	0.806
905.277	0.676	0.635	0.806
905.492	0.684	0.643	0.814
905.707	0.676	0.651	0.822
905.923	0.676	0.667	0.83
906.138	0.684	0.676	0.83
906.353	0.692	0.676	0.822
906.568	0.692	0.667	0.814
906.783	0.684	0.659	0.806
906.998	0.684	0.667	0.814
907.213	0.684	0.676	0.822
907.428	0.684	0.676	0.83
907.643	0.692	0.667	0.83
907.858	0.692	0.659	0.83
908.073	0.692	0.667	0.822
908.288	0.684	0.684	0.806
908.503	0.684	0.692	0.79
908.718	0.684	0.692	0.79
908.933	0.676	0.684	0.798
909.148	0.667	0.684	0.806
909.363	0.659	0.676	0.806
909.579	0.651	0.667	0.806
909.794	0.643	0.659	0.806
910.009	0.627	0.651	0.806
910.224	0.619	0.643	0.814
910.439	0.619	0.635	0.814
910.655	0.627	0.635	0.806
910.87	0.635	0.643	0.79
911.085	0.635	0.651	0.798
911.301	0.635	0.667	0.814
911.516	0.643	0.676	0.83
911.732	0.659	0.676	0.838
911.948	0.676	0.676	0.847
[truncated: 152 more rows]

## Sheet: S4 Fig
	Absorbance
Wavelength (nm)	Methyl Orange	p-Nitoaniline	Crystal violet
379.978	0.213	0.389	0.062
380.207	0.22	0.412	0.067
380.437	0.219	0.417	0.062
380.668	0.219	0.424	0.062
380.899	0.232	0.442	0.065
381.131	0.234	0.455	0.063
381.364	0.227	0.47	0.061
381.598	0.236	0.489	0.062
381.833	0.241	0.499	0.067
382.069	0.245	0.517	0.067
382.305	0.252	0.546	0.064
382.542	0.254	0.561	0.061
382.78	0.263	0.577	0.066
383.019	0.268	0.596	0.069
383.258	0.277	0.616	0.072
383.498	0.276	0.63	0.071
383.739	0.279	0.651	0.072
383.98	0.28	0.676	0.07
384.223	0.284	0.71	0.064
384.466	0.291	0.743	0.066
384.709	0.3	0.769	0.071
384.954	0.309	0.793	0.073
385.199	0.313	0.817	0.072
385.445	0.316	0.855	0.072
385.691	0.324	0.881	0.074
385.938	0.328	0.911	0.078
386.186	0.329	0.933	0.078
386.434	0.335	0.966	0.078
386.683	0.337	0.998	0.078
386.933	0.34	1.024	0.077
387.183	0.343	1.058	0.079
387.434	0.346	1.091	0.08
387.685	0.351	1.121	0.082
387.937	0.353	1.152	0.083
388.19	0.354	1.179	0.081
388.443	0.358	1.202	0.08
388.697	0.357	1.232	0.078
388.951	0.359	1.264	0.079
389.206	0.361	1.287	0.078
389.461	0.361	1.315	0.077
389.717	0.361	1.334	0.076
389.974	0.361	1.357	0.074
390.231	0.359	1.378	0.07
390.489	0.356	1.392	0.064
390.747	0.348	1.4	0.056
391.005	0.339	1.414	0.047
391.264	0.331	1.416	0.038
391.524	0.326	1.418	0.032
391.784	0.32	1.424	0.028
392.044	0.315	1.43	0.026
392.305	0.311	1.437	0.024
392.567	0.308	1.445	0.022
392.829	0.306	1.455	0.019
393.091	0.304	1.455	0.018
393.354	0.306	1.451	0.017
393.617	0.31	1.451	0.017
393.881	0.313	1.45	0.017
394.145	0.319	1.451	0.018
394.41	0.323	1.453	0.018
394.675	0.328	1.45	0.019
394.94	0.335	1.451	0.019
395.206	0.343	1.45	0.02
395.472	0.35	1.45	0.022
395.739	0.359	1.438	0.025
396.006	0.365	1.429	0.029
396.273	0.371	1.422	0.032
396.541	0.378	1.418	0.035
396.809	0.381	1.404	0.036
397.077	0.381	1.388	0.035
397.346	0.385	1.367	0.034
397.615	0.389	1.356	0.034
397.884	0.39	1.337	0.034
398.154	0.393	1.326	0.034
398.424	0.393	1.325	0.033
398.695	0.397	1.319	0.034
398.966	0.398	1.313	0.034
399.237	0.4	1.303	0.035
399.508	0.402	1.292	0.035
399.78	0.405	1.275	0.036
400.052	0.405	1.263	0.035
400.325	0.406	1.266	0.036
400.597	0.408	1.257	0.036
400.87	0.412	1.255	0.036
401.143	0.414	1.251	0.036
401.417	0.417	1.25	0.038
401.691	0.416	1.242	0.039
401.965	0.416	1.236	0.038
402.239	0.42	1.233	0.036
402.514	0.421	1.232	0.037
402.788	0.421	1.226	0.037
403.063	0.422	1.22	0.035
403.339	0.427	1.218	0.034
403.614	0.432	1.208	0.034
403.89	0.434	1.192	0.034
404.166	0.434	1.194	0.033
404.442	0.434	1.19	0.033
404.719	0.435	1.181	0.035
404.995	0.437	1.181	0.037
405.272	0.441	1.177	0.035
405.55	0.442	1.171	0.035
405.827	0.443	1.172	0.036
406.104	0.444	1.173	0.036
406.382	0.447	1.174	0.035
406.66	0.449	1.17	0.034
406.938	0.451	1.169	0.034
407.216	0.453	1.167	0.034
407.495	0.457	1.166	0.036
407.773	0.458	1.159	0.035
408.052	0.461	1.164	0.038
408.331	0.465	1.166	0.038
408.61	0.467	1.161	0.036
408.89	0.468	1.156	0.035
409.169	0.469	1.155	0.035
409.449	0.471	1.15	0.037
409.729	0.472	1.154	0.036
410.009	0.474	1.151	0.037
410.289	0.478	1.163	0.036
410.569	0.479	1.174	0.036
410.849	0.482	1.172	0.038
411.13	0.483	1.178	0.036
411.41	0.485	1.179	0.036
411.691	0.486	1.174	0.035
411.972	0.488	1.182	0.034
412.253	0.49	1.188	0.035
412.534	0.491	1.189	0.035
412.815	0.495	1.187	0.036
413.096	0.497	1.191	0.037
413.378	0.5	1.194	0.036
413.659	0.502	1.189	0.035
413.941	0.502	1.189	0.033
414.223	0.502	1.19	0.035
414.505	0.505	1.186	0.037
414.787	0.507	1.182	0.037
415.069	0.509	1.187	0.039
415.351	0.511	1.191	0.039
415.633	0.517	1.197	0.04
415.915	0.518	1.2	0.039
416.197	0.52	1.196	0.038
416.48	0.522	1.2	0.037
416.762	0.523	1.198	0.036
417.045	0.523	1.202	0.037
417.328	0.522	1.205	0.038
417.61	0.523	1.204	0.037
417.893	0.526	1.204	0.038
418.176	0.529	1.206	0.036
418.459	0.532	1.211	0.037
418.742	0.536	1.212	0.038
419.025	0.538	1.217	0.04
419.308	0.538	1.215	0.039
419.591	0.54	1.216	0.037
419.874	0.541	1.216	0.037
420.157	0.546	1.218	0.037
420.44	0.55	1.224	0.039
420.723	0.555	1.23	0.039
421.007	0.555	1.231	0.037
421.29	0.557	1.235	0.037
421.573	0.558	1.229	0.037
421.857	0.557	1.224	0.036
422.14	0.557	1.225	0.036
422.423	0.56	1.227	0.036
422.707	0.561	1.231	0.036
422.99	0.565	1.233	0.038
423.274	0.568	1.235	0.039
423.557	0.57	1.236	0.038
423.841	0.572	1.241	0.038
424.124	0.574	1.24	0.038
424.408	0.578	1.246	0.038
424.691	0.578	1.248	0.039
424.975	0.58	1.244	0.04
425.258	0.582	1.244	0.039
425.542	0.584	1.241	0.037
425.825	0.586	1.239	0.037
426.109	0.587	1.238	0.037
426.392	0.591	1.231	0.038
426.676	0.593	1.23	0.039
426.959	0.593	1.232	0.037
427.243	0.594	1.23	0.037
427.526	0.595	1.225	0.037
427.81	0.595	1.218	0.038
428.093	0.598	1.212	0.038
428.377	0.601	1.213	0.039
428.66	0.603	1.212	0.039
428.944	0.604	1.211	0.039
429.227	0.604	1.205	0.038
429.51	0.603	1.196	0.037
429.794	0.604	1.195	0.037
430.077	0.607	1.195	0.038
430.36	0.609	1.187	0.038
430.644	0.611	1.184	0.039
430.927	0.612	1.179	0.039
431.21	0.615	1.179	0.039
431.493	0.617	1.179	0.038
431.776	0.621	1.181	0.038
432.06	0.627	1.179	0.039
432.343	0.628	1.172	0.04
432.626	0.631	1.168	0.041
432.909	0.633	1.166	0.042
433.192	0.632	1.159	0.041
433.475	0.632	1.156	0.04
433.757	0.634	1.152	0.039
434.04	0.633	1.144	0.04
434.323	0.636	1.138	0.04
434.606	0.638	1.129	0.04
434.889	0.641	1.118	0.04
435.171	0.643	1.113	0.04
435.454	0.644	1.1	0.042
435.737	0.646	1.09	0.041
436.019	0.649	1.084	0.042
436.302	0.651	1.078	0.041
436.584	0.653	1.07	0.041
436.866	0.652	1.059	0.041
437.149	0.653	1.05	0.042
437.431	0.653	1.042	0.041
437.713	0.656	1.034	0.04
437.995	0.659	1.023	0.041
438.277	0.66	1.013	0.04
438.559	0.661	1	0.041
438.841	0.662	0.985	0.043
439.123	0.665	0.973	0.043
439.405	0.664	0.962	0.043
439.687	0.665	0.95	0.044
439.969	0.667	0.936	0.046
440.25	0.667	0.926	0.045
440.532	0.665	0.909	0.045
440.814	0.668	0.895	0.042
441.095	0.669	0.879	0.042
441.377	0.669	0.865	0.043
441.658	0.669	0.851	0.044
441.939	0.669	0.837	0.043
442.22	0.671	0.825	0.043
442.502	0.67	0.814	0.043
442.783	0.668	0.797	0.043
443.064	0.668	0.787	0.044
443.345	0.667	0.776	0.044
443.625	0.666	0.762	0.043
443.906	0.667	0.75	0.046
444.187	0.667	0.734	0.044
444.468	0.669	0.722	0.044
444.748	0.675	0.71	0.045
445.029	0.676	0.7	0.045
445.309	0.676	0.685	0.045
445.59	0.673	0.67	0.045
445.87	0.673	0.659	0.045
446.15	0.674	0.648	0.046
446.43	0.675	0.638	0.046
446.71	0.675	0.628	0.046
446.99	0.678	0.616	0.048
447.27	0.679	0.605	0.048
447.55	0.68	0.596	0.047
447.83	0.683	0.586	0.049
448.11	0.682	0.576	0.049
448.389	0.683	0.566	0.049
448.669	0.683	0.553	0.049
448.948	0.683	0.543	0.05
449.228	0.685	0.533	0.051
449.507	0.684	0.521	0.051
449.786	0.686	0.513	0.053
450.066	0.685	0.503	0.052
450.345	0.688	0.492	0.052
450.624	0.69	0.483	0.052
450.903	0.69	0.47	0.051
451.181	0.689	0.462	0.051
451.46	0.688	0.453	0.051
451.739	0.691	0.444	0.052
452.017	0.69	0.435	0.051
452.296	0.691	0.424	0.052
452.574	0.691	0.414	0.052
452.853	0.689	0.404	0.052
453.131	0.689	0.396	0.053
453.409	0.688	0.389	0.055
453.687	0.69	0.379	0.056
453.965	0.69	0.371	0.055
454.243	0.687	0.365	0.054
454.521	0.688	0.356	0.054
454.799	0.685	0.347	0.053
455.077	0.685	0.338	0.052
455.355	0.687	0.33	0.052
455.632	0.683	0.324	0.054
455.91	0.683	0.316	0.054
456.187	0.681	0.309	0.055
456.464	0.682	0.304	0.058
456.742	0.682	0.299	0.059
457.019	0.68	0.291	0.058
457.296	0.681	0.284	0.06
457.573	0.679	0.277	0.06
457.85	0.679	0.271	0.06
458.127	0.681	0.264	0.06
458.403	0.684	0.258	0.06
458.68	0.683	0.254	0.059
458.957	0.682	0.249	0.06
459.233	0.68	0.245	0.062
459.51	0.679	0.239	0.062
459.786	0.683	0.232	0.062
460.062	0.686	0.227	0.062
460.339	0.687	0.222	0.063
460.615	0.688	0.216	0.063
460.891	0.688	0.213	0.062
461.167	0.689	0.21	0.061
461.443	0.687	0.202	0.062
461.718	0.686	0.198	0.063
461.994	0.681	0.193	0.064
462.27	0.683	0.188	0.065
462.545	0.687	0.182	0.064
462.821	0.69	0.179	0.065
463.096	0.69	0.178	0.065
463.372	0.688	0.174	0.064
463.647	0.686	0.17	0.063
463.922	0.684	0.163	0.062
464.197	0.688	0.16	0.064
464.472	0.688	0.158	0.067
464.747	0.687	0.155	0.066
465.022	0.686	0.15	0.065
465.297	0.685	0.147	0.066
465.572	0.684	0.145	0.065
465.847	0.684	0.142	0.065
466.121	0.684	0.142	0.068
466.396	0.685	0.136	0.068
466.67	0.68	0.13	0.067
466.945	0.677	0.129	0.07
467.219	0.675	0.127	0.073
467.493	0.673	0.124	0.072
467.767	0.673	0.12	0.071
468.041	0.671	0.117	0.072
468.315	0.669	0.116	0.072
468.589	0.668	0.115	0.072
468.863	0.666	0.111	0.074
469.137	0.664	0.108	0.074
469.411	0.663	0.104	0.075
469.684	0.662	0.101	0.076
469.958	0.661	0.099	0.076
470.231	0.658	0.098	0.076
470.505	0.654	0.093	0.075
470.778	0.649	0.09	0.075
471.052	0.648	0.089	0.076
471.325	0.641	0.088	0.075
471.598	0.634	0.086	0.076
471.871	0.632	0.081	0.074
472.144	0.631	0.079	0.076
472.417	0.631	0.079	0.079
472.69	0.627	0.077	0.077
472.963	0.625	0.077	0.076
473.236	0.622	0.076	0.077
473.509	0.616	0.077	0.081
473.781	0.614	0.075	0.082
474.054	0.613	0.076	0.084
474.326	0.612	0.075	0.086
474.599	0.605	0.072	0.084
474.871	0.598	0.071	0.084
475.144	0.595	0.069	0.085
475.416	0.597	0.067	0.086
475.688	0.597	0.063	0.085
475.96	0.594	0.062	0.085
476.232	0.588	0.059	0.084
476.504	0.581	0.057	0.084
476.776	0.583	0.058	0.084
477.048	0.585	0.059	0.085
477.32	0.586	0.059	0.085
477.592	0.586	0.057	0.088
477.864	0.585	0.058	0.09
478.135	0.586	0.055	0.089
478.407	0.587	0.052	0.089
478.679	0.586	0.052	0.089
478.95	0.588	0.051	0.09
479.222	0.586	0.048	0.09
479.493	0.592	0.048	0.092
479.764	0.595	0.05	0.092
480.036	0.591	0.048	0.093
480.307	0.588	0.047	0.094
480.578	0.582	0.044	0.091
480.849	0.586	0.045	0.092
481.121	0.586	0.046	0.092
481.392	0.582	0.044	0.093
481.663	0.58	0.044	0.095
481.934	0.584	0.042	0.094
482.204	0.584	0.043	0.093
482.475	0.58	0.043	0.094
482.746	0.577	0.044	0.095
483.017	0.57	0.043	0.096
483.288	0.571	0.043	0.101
483.558	0.574	0.043	0.102
483.829	0.574	0.042	0.103
484.099	0.573	0.041	0.103
484.37	0.575	0.042	0.105
484.64	0.57	0.039	0.105
484.911	0.563	0.038	0.104
485.181	0.56	0.039	0.104
485.452	0.557	0.04	0.11
485.722	0.556	0.041	0.112
485.992	0.556	0.041	0.113
486.262	0.555	0.041	0.114
486.533	0.556	0.041	0.115
486.803	0.553	0.039	0.116
487.073	0.551	0.038	0.117
487.343	0.549	0.038	0.117
487.613	0.546	0.038	0.118
487.883	0.543	0.035	0.117
488.153	0.54	0.036	0.118
488.423	0.539	0.033	0.119
488.693	0.54	0.032	0.12
488.962	0.543	0.035	0.123
489.232	0.541	0.034	0.121
489.502	0.538	0.034	0.121
489.772	0.534	0.035	0.122
490.041	0.528	0.032	0.122
490.311	0.529	0.029	0.121
490.581	0.524	0.029	0.124
490.85	0.519	0.029	0.125
491.12	0.518	0.029	0.125
491.389	0.516	0.029	0.127
491.659	0.516	0.03	0.13
491.928	0.512	0.03	0.129
492.198	0.508	0.03	0.13
492.467	0.507	0.029	0.132
492.736	0.505	0.029	0.133
493.006	0.51	0.032	0.138
493.275	0.505	0.03	0.135
493.544	0.501	0.03	0.133
493.814	0.499	0.029	0.132
494.083	0.495	0.03	0.133
494.352	0.492	0.031	0.135
494.621	0.487	0.028	0.135
494.89	0.483	0.027	0.134
495.16	0.484	0.027	0.137
495.429	0.483	0.027	0.143
495.698	0.481	0.029	0.145
495.967	0.482	0.028	0.147
496.236	0.474	0.027	0.148
496.505	0.472	0.025	0.148
496.774	0.467	0.026	0.149
497.043	0.465	0.025	0.15
497.312	0.469	0.026	0.152
497.581	0.467	0.023	0.15
497.85	0.459	0.02	0.149
498.118	0.457	0.023	0.151
498.387	0.46	0.024	0.153
498.656	0.459	0.026	0.158
498.925	0.463	0.028	0.164
499.194	0.463	0.029	0.163
499.463	0.461	0.028	0.164
499.731	0.457	0.028	0.166
500	0.456	0.027	0.168
500.269	0.452	0.028	0.168
500.538	0.447	0.026	0.17
500.806	0.444	0.024	0.171
501.075	0.445	0.024	0.171
501.344	0.447	0.025	0.172
501.613	0.444	0.025	0.173
501.881	0.441	0.025	0.175
502.15	0.44	0.026	0.179
502.419	0.437	0.028	0.182
502.687	0.437	0.029	0.186
502.956	0.437	0.029	0.189
503.224	0.434	0.029	0.188
503.493	0.428	0.027	0.19
503.762	0.427	0.03	0.191
504.03	0.425	0.03	0.193
504.299	0.42	0.025	0.192
504.567	0.418	0.026	0.191
504.836	0.417	0.025	0.192
505.104	0.413	0.024	0.193
505.373	0.408	0.023	0.194
505.642	0.406	0.024	0.197
505.91	0.403	0.023	0.198
506.179	0.401	0.026	0.204
506.447	0.399	0.027	0.204
506.716	0.396	0.025	0.204
506.984	0.392	0.023	0.205
507.253	0.391	0.025	0.209
507.521	0.385	0.023	0.211
507.79	0.381	0.026	0.213
508.058	0.382	0.027	0.215
508.327	0.382	0.029	0.218
508.595	0.378	0.029	0.218
508.864	0.376	0.029	0.216
509.132	0.375	0.028	0.222
509.401	0.372	0.027	0.226
509.669	0.367	0.028	0.232
509.938	0.364	0.028	0.234
510.206	0.359	0.028	0.232
510.475	0.354	0.026	0.231
510.743	0.352	0.025	0.233
511.012	0.348	0.024	0.232
511.28	0.342	0.022	0.235
511.549	0.337	0.023	0.237
511.818	0.336	0.021	0.243
512.086	0.333	0.021	0.243
512.355	0.329	0.019	0.243
512.623	0.326	0.017	0.244
512.892	0.326	0.018	0.248
513.16	0.325	0.021	0.251
513.429	0.326	0.025	0.254
513.697	0.321	0.026	0.255
513.966	0.316	0.025	0.258
514.235	0.311	0.021	0.256
514.503	0.308	0.02	0.26
514.772	0.307	0.021	0.264
515.04	0.302	0.023	0.261
515.309	0.302	0.023	0.261
515.578	0.299	0.023	0.259
515.846	0.29	0.02	0.264
516.115	0.288	0.02	0.27
516.384	0.285	0.02	0.272
516.652	0.284	0.022	0.276
516.921	0.281	0.022	0.279
517.19	0.275	0.019	0.284
517.458	0.27	0.018	0.283
517.727	0.268	0.019	0.287
517.996	0.265	0.019	0.286
518.265	0.263	0.021	0.291
518.533	0.263	0.022	0.295
518.802	0.264	0.023	0.297
519.071	0.26	0.023	0.3
519.34	0.259	0.022	0.3
519.608	0.257	0.02	0.3
519.877	0.255	0.02	0.304
520.146	0.252	0.021	0.305
520.415	0.25	0.024	0.307
520.684	0.249	0.024	0.309
520.953	0.246	0.023	0.31
521.222	0.242	0.023	0.314
521.491	0.238	0.024	0.316
521.76	0.236	0.024	0.318
522.028	0.234	0.024	0.322
522.297	0.23	0.023	0.323
522.566	0.228	0.021	0.328
522.835	0.225	0.018	0.33
523.104	0.222	0.017	0.332
523.374	0.223	0.019	0.335
523.643	0.223	0.021	0.339
523.912	0.219	0.019	0.341
524.181	0.217	0.021	0.344
524.45	0.215	0.021	0.345
524.719	0.211	0.02	0.348
524.988	0.207	0.021	0.352
525.257	0.206	0.021	0.355
525.527	0.203	0.022	0.357
525.796	0.198	0.023	0.358
526.065	0.195	0.021	0.363
526.334	0.194	0.019	0.365
526.604	0.191	0.02	0.368
526.873	0.191	0.021	0.366
527.142	0.188	0.022	0.367
527.412	0.186	0.022	0.371
527.681	0.181	0.021	0.372
527.95	0.179	0.022	0.375
528.22	0.176	0.022	0.379
528.489	0.172	0.018	0.38
528.759	0.171	0.018	0.384
529.028	0.168	0.017	0.386
529.298	0.169	0.019	0.389
529.567	0.166	0.02	0.397
529.837	0.167	0.023	0.401
530.107	0.165	0.023	0.401
530.376	0.162	0.024	0.402
530.646	0.159	0.022	0.403
530.915	0.157	0.022	0.403
531.185	0.154	0.02	0.402
531.455	0.152	0.018	0.404
531.725	0.149	0.019	0.408
531.994	0.148	0.02	0.412
532.264	0.149	0.021	0.417
532.534	0.148	0.021	0.419
532.804	0.148	0.022	0.421
533.074	0.145	0.022	0.423
533.344	0.142	0.021	0.423
533.614	0.14	0.022	0.425
533.884	0.138	0.02	0.428
534.154	0.134	0.018	0.428
534.424	0.132	0.017	0.427
534.694	0.133	0.019	0.432
534.964	0.132	0.018	0.437
535.234	0.128	0.019	0.441
535.504	0.124	0.016	0.44
535.774	0.122	0.016	0.44
536.044	0.12	0.018	0.443
536.314	0.12	0.019	0.447
536.585	0.119	0.022	0.449
536.855	0.117	0.022	0.452
537.125	0.116	0.02	0.452
537.396	0.114	0.018	0.45
537.666	0.115	0.019	0.452
537.936	0.111	0.018	0.453
538.207	0.109	0.018	0.454
538.477	0.109	0.019	0.458
538.748	0.109	0.022	0.461
539.018	0.108	0.022	0.459
539.289	0.108	0.022	0.462
539.559	0.107	0.021	0.464
539.83	0.105	0.02	0.463
540.1	0.103	0.019	0.465
540.371	0.1	0.016	0.463
540.642	0.099	0.02	0.463
540.913	0.097	0.02	0.466
541.183	0.094	0.019	0.466
541.454	0.09	0.019	0.466
541.725	0.088	0.018	0.466
541.996	0.09	0.017	0.468
542.267	0.09	0.018	0.472
542.537	0.09	0.02	0.475
542.808	0.087	0.019	0.473
543.079	0.085	0.019	0.475
543.35	0.083	0.019	0.475
543.621	0.08	0.019	0.478
543.892	0.081	0.018	0.479
544.163	0.079	0.019	0.48
544.435	0.078	0.019	0.479
544.706	0.075	0.018	0.478
544.977	0.075	0.019	0.48
545.248	0.074	0.019	0.483
545.519	0.076	0.02	0.488
545.791	0.074	0.017	0.483
546.062	0.071	0.016	0.481
546.333	0.07	0.017	0.487
546.605	0.07	0.019	0.487
546.876	0.07	0.018	0.486
547.147	0.069	0.016	0.491
547.419	0.066	0.015	0.49
547.69	0.067	0.017	0.488
547.962	0.066	0.019	0.492
548.233	0.064	0.021	0.496
548.505	0.063	0.021	0.497
548.777	0.063	0.02	0.494
549.048	0.063	0.022	0.494
549.32	0.062	0.021	0.495
549.592	0.06	0.022	0.497
549.863	0.058	0.02	0.497
550.135	0.059	0.02	0.499
550.407	0.06	0.022	0.501
550.679	0.058	0.022	0.503
550.951	0.057	0.023	0.505
551.223	0.055	0.024	0.507
551.494	0.054	0.023	0.506
551.766	0.054	0.024	0.506
552.038	0.052	0.022	0.503
552.31	0.051	0.02	0.504
552.583	0.051	0.021	0.502
552.855	0.049	0.02	0.503
553.127	0.048	0.019	0.501
553.399	0.05	0.021	0.502
553.671	0.05	0.021	0.503
553.943	0.047	0.021	0.509
554.215	0.047	0.019	0.508
554.488	0.046	0.018	0.513
554.76	0.047	0.019	0.515
555.032	0.043	0.018	0.513
555.305	0.043	0.018	0.511
555.577	0.046	0.02	0.514
555.849	0.046	0.02	0.513
556.122	0.046	0.022	0.517
556.394	0.046	0.022	0.518
556.667	0.045	0.02	0.518
556.939	0.043	0.017	0.517
557.212	0.043	0.017	0.522
557.485	0.043	0.018	0.523
557.757	0.042	0.02	0.524
558.03	0.041	0.019	0.522
558.303	0.041	0.018	0.526
558.575	0.041	0.018	0.529
558.848	0.04	0.018	0.53
559.121	0.038	0.018	0.529
559.394	0.038	0.017	0.531
559.666	0.039	0.018	0.536
559.939	0.039	0.017	0.543
560.212	0.038	0.018	0.546
560.485	0.037	0.017	0.548
560.758	0.036	0.014	0.549
561.031	0.036	0.015	0.55
561.304	0.037	0.016	0.552
561.577	0.037	0.016	0.554
561.85	0.038	0.018	0.557
562.123	0.036	0.016	0.558
562.396	0.035	0.016	0.56
562.669	0.034	0.016	0.561
562.943	0.034	0.016	0.563
563.216	0.033	0.017	0.567
563.489	0.034	0.018	0.57
563.762	0.035	0.018	0.574
564.036	0.035	0.017	0.571
564.309	0.034	0.018	0.572
564.582	0.03	0.016	0.575
564.856	0.03	0.017	0.581
565.129	0.031	0.016	0.583
565.402	0.031	0.015	0.586
565.676	0.031	0.017	0.591
565.949	0.03	0.016	0.593
566.223	0.03	0.017	0.596
566.496	0.031	0.016	0.6
566.77	0.029	0.015	0.602
567.043	0.028	0.013	0.604
567.317	0.03	0.013	0.606
567.591	0.032	0.016	0.607
567.864	0.034	0.02	0.61
568.138	0.032	0.02	0.612
568.412	0.029	0.018	0.611
568.685	0.03	0.018	0.614
568.959	0.028	0.017	0.618
569.233	0.028	0.016	0.619
569.507	0.027	0.014	0.619
569.78	0.029	0.014	0.624
570.054	0.03	0.015	0.625
570.328	0.029	0.015	0.626
570.602	0.029	0.017	0.63
570.876	0.029	0.018	0.63
571.15	0.028	0.019	0.634
571.424	0.028	0.018	0.639
571.698	0.027	0.016	0.638
571.972	0.027	0.017	0.635
572.246	0.029	0.018	0.635
572.52	0.027	0.017	0.639
572.794	0.026	0.016	0.64
573.068	0.028	0.018	0.644
573.342	0.029	0.019	0.649
573.616	0.029	0.02	0.651
573.89	0.028	0.019	0.653
574.164	0.028	0.018	0.655
574.439	0.029	0.018	0.658
574.713	0.03	0.018	0.66
574.987	0.029	0.018	0.656
575.261	0.026	0.016	0.657
575.536	0.024	0.015	0.663
575.81	0.023	0.015	0.667
576.084	0.025	0.016	0.673
576.359	0.026	0.016	0.673
576.633	0.025	0.015	0.674
576.907	0.026	0.015	0.677
577.182	0.024	0.014	0.674
577.456	0.024	0.015	0.677
577.73	0.026	0.017	0.68
578.005	0.026	0.016	0.688
578.279	0.028	0.016	0.692
578.554	0.027	0.016	0.689
578.828	0.026	0.016	0.685
579.103	0.025	0.015	0.685
579.377	0.026	0.015	0.688
579.652	0.024	0.016	0.691
579.926	0.026	0.017	0.691
580.201	0.024	0.018	0.699
580.475	0.025	0.018	0.699
580.75	0.023	0.015	0.701
581.025	0.024	0.014	0.699
581.299	0.024	0.016	0.699
581.574	0.024	0.016	0.698
581.849	0.024	0.017	0.7
582.123	0.024	0.017	0.701
582.398	0.025	0.018	0.705
582.673	0.025	0.018	0.708
582.947	0.026	0.018	0.705
583.222	0.025	0.018	0.705
583.497	0.025	0.017	0.706
583.772	0.023	0.014	0.703
584.046	0.023	0.015	0.703
584.321	0.027	0.019	0.709
584.596	0.028	0.018	0.707
584.871	0.026	0.018	0.708
585.145	0.025	0.017	0.705
585.42	0.023	0.016	0.704
585.695	0.022	0.015	0.704
585.97	0.022	0.015	0.703
586.245	0.023	0.017	0.704
586.52	0.024	0.016	0.705
586.795	0.024	0.016	0.703
587.069	0.024	0.015	0.702
587.344	0.023	0.016	0.699
587.619	0.023	0.017	0.701
587.894	0.023	0.015	0.7
588.169	0.024	0.016	0.698
588.444	0.025	0.015	0.7
588.719	0.026	0.017	0.697
588.994	0.027	0.016	0.695
589.269	0.027	0.016	0.691
589.544	0.024	0.014	0.685
589.819	0.023	0.014	0.68
590.094	0.023	0.013	0.675
590.369	0.022	0.014	0.677
590.644	0.023	0.017	0.677
590.919	0.022	0.015	0.671
591.194	0.022	0.015	0.667
591.469	0.023	0.014	0.671
591.744	0.024	0.013	0.671
592.019	0.023	0.014	0.668
592.294	0.023	0.016	0.664
592.569	0.022	0.017	0.659
592.844	0.023	0.019	0.658
593.119	0.023	0.018	0.654
593.394	0.023	0.017	0.649
593.669	0.023	0.017	0.648
593.944	0.022	0.017	0.647
594.219	0.021	0.015	0.64
594.494	0.022	0.013	0.635
594.769	0.023	0.014	0.634
595.044	0.022	0.015	0.632
595.319	0.022	0.016	0.627
595.594	0.023	0.017	0.621
595.869	0.022	0.015	0.619
596.144	0.02	0.015	0.616
596.419	0.02	0.015	0.613
596.694	0.021	0.015	0.608
596.969	0.021	0.016	0.604
597.244	0.021	0.015	0.598
597.519	0.021	0.017	0.595
597.794	0.022	0.016	0.591
598.07	0.023	0.016	0.59
598.345	0.024	0.016	0.586
598.62	0.023	0.016	0.577
598.895	0.024	0.017	0.573
599.17	0.023	0.017	0.564
599.445	0.023	0.018	0.561
599.72	0.025	0.018	0.557
599.995	0.024	0.019	0.548
600.27	0.023	0.017	0.54
600.545	0.023	0.016	0.533
600.82	0.021	0.015	0.527
601.095	0.021	0.015	0.522
601.37	0.021	0.016	0.517
601.645	0.022	0.017	0.515
601.92	0.022	0.018	0.51
602.195	0.022	0.018	0.5
602.47	0.024	0.017	0.494
602.745	0.023	0.018	0.489
603.02	0.022	0.017	0.482
603.295	0.023	0.018	0.479
603.57	0.023	0.018	0.472
603.845	0.024	0.02	0.467
604.12	0.023	0.017	0.459
604.395	0.022	0.016	0.454
604.67	0.022	0.015	0.448
604.945	0.021	0.015	0.441
605.22	0.021	0.014	0.433
605.495	0.023	0.015	0.43
605.77	0.023	0.015	0.425
606.045	0.023	0.016	0.419
606.319	0.022	0.016	0.414
606.594	0.02	0.015	0.404
606.869	0.02	0.016	0.395
607.144	0.021	0.016	0.39
607.419	0.021	0.016	0.384
607.694	0.022	0.017	0.38
607.969	0.023	0.017	0.374
608.244	0.023	0.016	0.367
608.518	0.022	0.014	0.36
608.793	0.022	0.013	0.354
609.068	0.023	0.014	0.35
609.343	0.021	0.015	0.344
609.618	0.021	0.016	0.34
609.892	0.023	0.016	0.335
610.167	0.024	0.016	0.33
610.442	0.024	0.017	0.324
610.717	0.024	0.017	0.319
610.991	0.023	0.016	0.313
611.266	0.022	0.016	0.307
611.541	0.022	0.017	0.303
611.815	0.022	0.017	0.298
612.09	0.022	0.014	0.292
612.365	0.023	0.015	0.287
612.639	0.021	0.015	0.28
612.914	0.02	0.013	0.275
613.189	0.02	0.013	0.268
613.463	0.022	0.014	0.264
613.738	0.021	0.014	0.261
614.012	0.021	0.014	0.257
614.287	0.022	0.015	0.252
614.562	0.022	0.016	0.247
614.836	0.02	0.015	0.242
615.111	0.021	0.014	0.238
615.385	0.021	0.015	0.235
615.659	0.021	0.016	0.23
615.934	0.021	0.015	0.225
616.208	0.021	0.014	0.221
616.483	0.021	0.014	0.217
616.757	0.021	0.015	0.213
617.032	0.019	0.015	0.208
617.306	0.019	0.016	0.202
617.58	0.02	0.018	0.2
617.855	0.02	0.018	0.197
618.129	0.019	0.017	0.194
618.403	0.021	0.017	0.191
618.677	0.023	0.017	0.187
618.952	0.023	0.015	0.181
619.226	0.021	0.013	0.176
619.5	0.02	0.014	0.173
619.774	0.022	0.015	0.173
620.049	0.023	0.016	0.17
620.323	0.022	0.013	0.166
620.597	0.022	0.014	0.163
620.871	0.023	0.014	0.159
621.145	0.024	0.014	0.156
621.419	0.022	0.014	0.153
621.693	0.02	0.013	0.149
621.967	0.019	0.012	0.145
622.241	0.022	0.015	0.143
622.515	0.021	0.015	0.138
622.789	0.021	0.014	0.136
623.063	0.023	0.015	0.135
623.337	0.023	0.014	0.13
623.611	0.022	0.014	0.129
623.885	0.022	0.014	0.127
624.159	0.022	0.012	0.124
624.432	0.02	0.013	0.121
624.706	0.021	0.014	0.119
624.98	0.022	0.015	0.117
625.254	0.023	0.015	0.113
625.527	0.023	0.016	0.111
625.801	0.022	0.015	0.108
626.075	0.02	0.015	0.105
626.348	0.019	0.015	0.103
626.622	0.019	0.014	0.101
626.896	0.02	0.014	0.099
627.169	0.02	0.013	0.097
627.443	0.021	0.014	0.096
627.716	0.021	0.013	0.094
627.99	0.021	0.013	0.091
628.263	0.021	0.013	0.089
628.537	0.021	0.015	0.089
628.81	0.022	0.017	0.088
629.084	0.021	0.016	0.085
629.357	0.02	0.017	0.083
629.63	0.02	0.015	0.08
629.904	0.019	0.014	0.077
630.177	0.019	0.013	0.076
630.45	0.02	0.014	0.075
630.723	0.021	0.014	0.072
630.997	0.021	0.013	0.069
631.27	0.022	0.013	0.069
631.543	0.023	0.014	0.068
631.816	0.022	0.014	0.067
632.089	0.022	0.015	0.066
632.362	0.022	0.015	0.064
632.635	0.021	0.015	0.063
632.908	0.02	0.016	0.063
633.181	0.019	0.016	0.063
633.454	0.019	0.014	0.061
633.727	0.019	0.014	0.058
634	0.019	0.015	0.058
634.273	0.02	0.014	0.057
634.546	0.02	0.013	0.055
634.818	0.021	0.014	0.055
635.091	0.021	0.014	0.054
635.364	0.022	0.015	0.054
635.637	0.024	0.015	0.054
635.909	0.023	0.015	0.052
636.182	0.022	0.014	0.049
636.455	0.022	0.013	0.048
636.727	0.023	0.014	0.047
637	0.022	0.016	0.048
637.272	0.022	0.016	0.048
637.545	0.022	0.017	0.048
637.817	0.021	0.015	0.045
638.09	0.021	0.014	0.043
638.362	0.021	0.016	0.042
638.634	0.019	0.015	0.042
638.907	0.02	0.015	0.041
639.179	0.02	0.016	0.041
639.451	0.021	0.017	0.039
639.724	0.018	0.016	0.037
639.996	0.018	0.015	0.037
640.268	0.018	0.013	0.035
640.54	0.02	0.015	0.036
640.812	0.022	0.015	0.037
641.084	0.022	0.015	0.036
641.356	0.022	0.016	0.035
641.628	0.021	0.015	0.035
641.9	0.021	0.015	0.034
642.172	0.022	0.016	0.034
642.444	0.02	0.016	0.035
642.716	0.022	0.017	0.035
642.988	0.023	0.018	0.033
643.26	0.022	0.017	0.03
643.532	0.021	0.015	0.029
643.803	0.019	0.013	0.027
644.075	0.019	0.013	0.027
644.347	0.02	0.014	0.027
644.618	0.019	0.016	0.027
644.89	0.019	0.014	0.025
645.162	0.02	0.015	0.026
645.433	0.02	0.016	0.025
645.705	0.02	0.015	0.025
645.976	0.021	0.015	0.026
646.248	0.022	0.014	0.025
646.519	0.022	0.015	0.026
646.791	0.021	0.014	0.024
647.062	0.021	0.014	0.024
647.333	0.021	0.015	0.024
647.605	0.021	0.015	0.024
647.876	0.018	0.013	0.022
648.147	0.019	0.013	0.022
648.418	0.02	0.014	0.022
648.689	0.02	0.016	0.023
648.961	0.02	0.016	0.023
649.232	0.02	0.016	0.021
649.503	0.019	0.015	0.02
649.774	0.019	0.014	0.02
650.045	0.019	0.014	0.018
650.316	0.02	0.014	0.018
650.587	0.02	0.015	0.02
650.857	0.022	0.017	0.021
651.128	0.02	0.016	0.021
651.399	0.019	0.015	0.019
651.67	0.02	0.014	0.018
651.941	0.02	0.014	0.018
652.211	0.021	0.014	0.018
652.482	0.021	0.017	0.018
652.753	0.02	0.016	0.017
653.023	0.02	0.013	0.016
653.294	0.019	0.011	0.015
653.565	0.019	0.012	0.016
653.835	0.019	0.014	0.016
654.106	0.019	0.015	0.016
654.376	0.019	0.015	0.016
654.646	0.019	0.014	0.016
654.917	0.018	0.013	0.015
655.187	0.019	0.014	0.015
655.457	0.019	0.013	0.014
655.728	0.019	0.014	0.014
655.998	0.02	0.014	0.015
656.268	0.021	0.014	0.016
656.538	0.02	0.015	0.015
656.809	0.02	0.014	0.015
657.079	0.021	0.015	0.014
657.349	0.021	0.015	0.015
657.619	0.021	0.015	0.015
657.889	0.019	0.016	0.014
658.159	0.019	0.015	0.013
658.429	0.019	0.014	0.013
658.699	0.017	0.012	0.011
658.968	0.017	0.013	0.01
659.238	0.018	0.012	0.01
659.508	0.019	0.013	0.012
659.778	0.018	0.013	0.012
660.048	0.017	0.013	0.012
660.317	0.018	0.012	0.011
660.587	0.019	0.014	0.011
660.857	0.019	0.016	0.013
661.126	0.018	0.014	0.013
661.396	0.017	0.013	0.011
661.665	0.018	0.014	0.012
661.935	0.019	0.014	0.012
662.204	0.019	0.014	0.011
662.474	0.019	0.014	0.011
662.743	0.019	0.014	0.011
663.013	0.02	0.014	0.012
663.282	0.02	0.015	0.012
663.551	0.021	0.016	0.012
663.821	0.02	0.016	0.013
664.09	0.02	0.017	0.012
664.359	0.02	0.016	0.012
664.628	0.018	0.014	0.011
664.897	0.017	0.013	0.011
665.167	0.016	0.014	0.012
665.436	0.018	0.015	0.012
665.705	0.018	0.015	0.01
665.974	0.018	0.014	0.01
666.243	0.02	0.014	0.011
666.512	0.02	0.014	0.012
666.781	0.021	0.015	0.013
667.05	0.02	0.014	0.011
667.318	0.019	0.014	0.011
667.587	0.019	0.012	0.01
667.856	0.02	0.014	0.01
668.125	0.021	0.016	0.01
668.394	0.021	0.015	0.011
668.662	0.02	0.015	0.011
668.931	0.019	0.013	0.011
669.2	0.019	0.013	0.01
669.468	0.018	0.013	0.009
669.737	0.018	0.016	0.01
670.006	0.018	0.015	0.01
670.274	0.017	0.014	0.009
670.543	0.017	0.013	0.008
670.811	0.016	0.011	0.008
671.08	0.018	0.012	0.009
671.348	0.018	0.012	0.008
671.616	0.019	0.013	0.008
671.885	0.019	0.013	0.009
672.153	0.018	0.013	0.01
672.421	0.019	0.014	0.011
672.69	0.021	0.014	0.01
672.958	0.022	0.015	0.01
673.226	0.022	0.014	0.009
673.494	0.021	0.015	0.009
673.763	0.02	0.014	0.009
674.031	0.019	0.015	0.009
674.299	0.019	0.015	0.009
674.567	0.019	0.014	0.009
674.835	0.019	0.014	0.009
675.103	0.019	0.015	0.009
675.371	0.019	0.015	0.01
675.639	0.02	0.016	0.01
675.907	0.021	0.016	0.01
676.175	0.021	0.014	0.01
676.443	0.019	0.014	0.009
676.711	0.019	0.014	0.009
676.978	0.018	0.014	0.01
677.246	0.018	0.014	0.01
677.514	0.019	0.013	0.009
677.782	0.019	0.012	0.009
678.05	0.019	0.012	0.009
678.317	0.02	0.012	0.008
678.585	0.018	0.014	0.007
678.853	0.018	0.013	0.007
679.12	0.02	0.014	0.008
679.388	0.021	0.014	0.01
679.656	0.02	0.013	0.009
679.923	0.02	0.013	0.009
680.191	0.018	0.012	0.009
680.458	0.019	0.012	0.01
680.726	0.019	0.013	0.009
680.993	0.019	0.013	0.009
681.261	0.019	0.013	0.008
681.528	0.021	0.013	0.009
681.796	0.019	0.012	0.008
682.063	0.019	0.012	0.008
682.33	0.019	0.014	0.008
682.598	0.019	0.015	0.009
682.865	0.019	0.013	0.01
683.132	0.019	0.013	0.01
683.4	0.019	0.013	0.01
683.667	0.018	0.013	0.008
683.934	0.018	0.014	0.007
684.201	0.019	0.014	0.008
684.469	0.019	0.014	0.009
684.736	0.019	0.014	0.009
685.003	0.019	0.014	0.009
685.27	0.019	0.015	0.009
685.537	0.02	0.014	0.01
685.804	0.018	0.015	0.011
686.071	0.018	0.015	0.011
686.338	0.017	0.014	0.01
686.605	0.017	0.014	0.009
686.872	0.018	0.014	0.009
687.139	0.017	0.013	0.007
687.406	0.017	0.013	0.008
687.673	0.017	0.014	0.009
687.94	0.018	0.014	0.008
688.207	0.019	0.015	0.009
688.474	0.019	0.015	0.009
688.741	0.019	0.015	0.009
689.008	0.017	0.014	0.009
689.275	0.016	0.013	0.008
689.542	0.018	0.012	0.007
689.809	0.017	0.013	0.008
690.076	0.019	0.014	0.009
690.342	0.019	0.014	0.008
690.609	0.019	0.014	0.008
690.876	0.019	0.013	0.008
691.143	0.019	0.012	0.008
691.409	0.019	0.012	0.007
691.676	0.019	0.012	0.006
691.943	0.017	0.012	0.007
692.21	0.018	0.013	0.007
692.476	0.018	0.012	0.007
692.743	0.017	0.013	0.008
693.01	0.018	0.014	0.009
693.276	0.019	0.015	0.009
693.543	0.019	0.015	0.01
693.81	0.02	0.015	0.011
694.076	0.02	0.015	0.009
694.343	0.019	0.013	0.007
694.61	0.019	0.014	0.007
694.876	0.021	0.014	0.008
695.143	0.019	0.013	0.008
695.409	0.019	0.013	0.008
695.676	0.019	0.013	0.007
695.943	0.018	0.011	0.006
696.209	0.018	0.01	0.005
696.476	0.018	0.012	0.006
696.742	0.018	0.011	0.007
697.009	0.018	0.011	0.007
697.275	0.018	0.01	0.007
697.542	0.017	0.011	0.008
697.808	0.017	0.01	0.008
698.075	0.017	0.01	0.007
698.341	0.018	0.012	0.007
698.608	0.018	0.014	0.007
698.874	0.019	0.014	0.009
699.141	0.018	0.012	0.008
699.407	0.018	0.012	0.008
699.674	0.018	0.011	0.008
699.94	0.018	0.01	0.008
700.206	0.016	0.01	0.007
700.473	0.017	0.01	0.007
700.739	0.017	0.011	0.007
701.006	0.016	0.011	0.007
701.272	0.017	0.012	0.007
701.539	0.017	0.012	0.006
701.805	0.017	0.011	0.007
702.071	0.017	0.01	0.007
702.338	0.016	0.01	0.008
702.604	0.014	0.01	0.006
702.871	0.015	0.011	0.007
703.137	0.014	0.01	0.006
703.404	0.014	0.009	0.005
703.67	0.014	0.009	0.005
703.936	0.013	0.009	0.005
704.203	0.014	0.01	0.005
704.469	0.016	0.011	0.006
704.736	0.016	0.011	0.006
705.002	0.017	0.012	0.008
705.268	0.017	0.012	0.008
705.535	0.018	0.012	0.008
705.801	0.017	0.011	0.007
706.068	0.016	0.011	0.007
706.334	0.016	0.01	0.006
706.6	0.016	0.011	0.005
706.867	0.015	0.011	0.004
707.133	0.016	0.012	0.005
707.4	0.018	0.012	0.007
707.666	0.018	0.012	0.007
707.933	0.018	0.013	0.007
708.199	0.016	0.013	0.007
708.465	0.016	0.011	0.006
708.732	0.017	0.012	0.008
708.998	0.016	0.011	0.008
709.265	0.015	0.011	0.007
709.531	0.015	0.011	0.006
709.798	0.017	0.011	0.006
710.064	0.017	0.01	0.007
710.331	0.017	0.01	0.007
710.597	0.017	0.01	0.008
710.864	0.017	0.01	0.008
711.13	0.016	0.011	0.009
711.397	0.015	0.012	0.009
711.663	0.015	0.01	0.008
711.93	0.016	0.01	0.008
712.196	0.016	0.011	0.008
712.463	0.017	0.012	0.009
712.729	0.017	0.012	0.008
712.996	0.016	0.011	0.006
713.262	0.016	0.01	0.006
713.529	0.016	0.009	0.006
713.796	0.016	0.009	0.004
714.062	0.016	0.009	0.004
714.329	0.015	0.009	0.004
714.595	0.016	0.009	0.005
714.862	0.016	0.009	0.006
715.129	0.017	0.009	0.005
715.395	0.017	0.009	0.006
715.662	0.016	0.009	0.005
715.929	0.015	0.009	0.005
716.195	0.015	0.01	0.005
716.462	0.015	0.009	0.004
716.729	0.015	0.009	0.004
716.996	0.015	0.009	0.004
717.262	0.015	0.009	0.005
717.529	0.016	0.01	0.006
717.796	0.016	0.008	0.005
718.063	0.016	0.01	0.006
718.329	0.016	0.01	0.005
718.596	0.015	0.011	0.005
718.863	0.015	0.01	0.005
719.13	0.015	0.01	0.007
719.397	0.016	0.01	0.007
719.664	0.016	0.012	0.008
719.931	0.015	0.012	0.008
720.198	0.014	0.01	0.007
720.465	0.015	0.01	0.006
720.731	0.014	0.01	0.004
720.998	0.015	0.011	0.005
721.265	0.015	0.009	0.005
721.532	0.015	0.01	0.006
721.799	0.015	0.01	0.006
722.067	0.013	0.01	0.005
722.334	0.013	0.01	0.005
722.601	0.013	0.011	0.006
722.868	0.014	0.011	0.006
723.135	0.016	0.012	0.007
723.402	0.016	0.011	0.007
723.669	0.015	0.011	0.007
723.936	0.014	0.009	0.005
724.204	0.014	0.009	0.004
724.471	0.016	0.01	0.005
724.738	0.016	0.01	0.005
725.005	0.015	0.01	0.004
725.273	0.014	0.009	0.005
725.54	0.013	0.01	0.004
725.807	0.013	0.01	0.005
726.075	0.013	0.009	0.005
726.342	0.014	0.009	0.005
726.61	0.014	0.008	0.005
726.877	0.015	0.008	0.004
727.145	0.015	0.008	0.005
727.412	0.015	0.009	0.005
727.68	0.015	0.007	0.005
727.947	0.015	0.007	0.004
728.215	0.016	0.009	0.005
728.482	0.016	0.009	0.005
728.75	0.017	0.01	0.006
729.018	0.016	0.01	0.006
729.285	0.016	0.011	0.006
729.553	0.014	0.01	0.006
729.821	0.014	0.01	0.007
730.088	0.016	0.011	0.008
730.356	0.016	0.01	0.008
730.624	0.017	0.011	0.005
730.892	0.016	0.011	0.005
731.16	0.018	0.011	0.006
731.428	0.018	0.012	0.006
731.696	0.017	0.012	0.007
731.964	0.018	0.013	0.007
732.232	0.017	0.013	0.007
732.5	0.018	0.012	0.007
732.768	0.018	0.012	0.008
733.036	0.017	0.011	0.007
733.304	0.016	0.01	0.005
733.572	0.015	0.01	0.004
733.84	0.017	0.01	0.006
734.108	0.017	0.011	0.006
734.377	0.016	0.012	0.006
734.645	0.017	0.011	0.006
734.913	0.015	0.011	0.004
735.182	0.015	0.011	0.005
735.45	0.016	0.011	0.007
735.718	0.015	0.012	0.006
735.987	0.017	0.012	0.006
736.255	0.017	0.011	0.007
736.524	0.017	0.011	0.008
736.792	0.016	0.011	0.007
737.061	0.015	0.011	0.007
737.329	0.014	0.01	0.005
737.598	0.015	0.01	0.006
737.867	0.015	0.011	0.006
738.135	0.015	0.013	0.007
738.404	0.017	0.014	0.008
738.673	0.018	0.014	0.009
738.942	0.018	0.013	0.008
739.211	0.017	0.013	0.007
739.479	0.017	0.012	0.006
739.748	0.018	0.012	0.007
740.017	0.017	0.013	0.006
740.286	0.018	0.012	0.006
740.555	0.017	0.011	0.005
740.824	0.016	0.011	0.006
741.093	0.016	0.01	0.006
741.363	0.016	0.01	0.006
741.632	0.015	0.009	0.006
741.901	0.014	0.01	0.005
742.17	0.016	0.01	0.006
742.439	0.015	0.009	0.005
742.709	0.014	0.01	0.005
742.978	0.014	0.01	0.006
743.248	0.014	0.01	0.006
743.517	0.014	0.01	0.006
743.786	0.015	0.011	0.006
744.056	0.016	0.011	0.006
744.325	0.017	0.012	0.006
744.595	0.016	0.012	0.006
744.865	0.015	0.012	0.007
745.134	0.015	0.01	0.005
745.404	0.016	0.01	0.006
745.674	0.014	0.01	0.005
745.944	0.013	0.009	0.005
746.213	0.014	0.01	0.004
746.483	0.014	0.009	0.005
746.753	0.012	0.01	0.006
747.023	0.012	0.01	0.005
747.293	0.013	0.01	0.005
747.563	0.014	0.012	0.007
747.833	0.016	0.012	0.007
748.103	0.016	0.012	0.008
748.373	0.015	0.011	0.008
748.644	0.015	0.01	0.007
748.914	0.015	0.011	0.006
749.184	0.015	0.012	0.007
749.454	0.016	0.012	0.006
749.725	0.016	0.012	0.007
749.995	0.016	0.011	0.007
750.266	0.018	0.012	0.007
750.536	0.018	0.013	0.007
750.807	0.016	0.012	0.006
751.077	0.016	0.014	0.007
751.348	0.017	0.013	0.006
751.618	0.017	0.013	0.006
751.889	0.017	0.014	0.006
752.16	0.016	0.013	0.007
752.431	0.016	0.012	0.008
752.701	0.017	0.011	0.007
752.972	0.017	0.01	0.008
753.243	0.018	0.011	0.007
753.514	0.019	0.013	0.008
753.785	0.019	0.013	0.007
754.056	0.017	0.014	0.006
754.327	0.016	0.015	0.008
754.598	0.017	0.014	0.008
754.869	0.018	0.013	0.007
755.141	0.018	0.012	0.007
755.412	0.018	0.012	0.008
755.683	0.018	0.011	0.008
755.954	0.016	0.011	0.007
756.226	0.018	0.011	0.007
756.497	0.017	0.012	0.008
756.769	0.017	0.012	0.008
757.04	0.018	0.012	0.009
757.312	0.019	0.012	0.008
757.583	0.018	0.013	0.008
757.855	0.016	0.011	0.008
758.127	0.018	0.012	0.009
758.398	0.021	0.014	0.01
758.67	0.02	0.015	0.01
758.942	0.019	0.015	0.008
759.214	0.018	0.015	0.008
759.486	0.019	0.017	0.009
759.757	0.019	0.018	0.009
760.029	0.019	0.017	0.009
760.301	0.019	0.017	0.01
760.573	0.019	0.017	0.01
760.846	0.018	0.016	0.009
761.118	0.016	0.013	0.008
761.39	0.016	0.013	0.007
761.662	0.017	0.013	0.006
761.934	0.017	0.015	0.007
762.207	0.017	0.015	0.006
762.479	0.016	0.014	0.005
762.751	0.017	0.015	0.007
763.024	0.016	0.015	0.005
763.296	0.017	0.014	0.006
763.569	0.018	0.014	0.007
763.841	0.019	0.013	0.007
764.114	0.019	0.014	0.007
764.387	0.019	0.014	0.007
764.659	0.019	0.016	0.006
764.932	0.019	0.017	0.008
765.205	0.02	0.017	0.009
765.478	0.019	0.016	0.008
765.751	0.02	0.017	0.008
766.023	0.022	0.019	0.008
766.296	0.022	0.019	0.009
766.569	0.022	0.019	0.01
766.842	0.022	0.018	0.009
767.115	0.023	0.018	0.009
767.389	0.023	0.02	0.011
767.662	0.022	0.018	0.01
767.935	0.019	0.016	0.008
768.208	0.019	0.016	0.007
768.481	0.019	0.016	0.006
768.755	0.018	0.016	0.006
769.028	0.016	0.015	0.005
769.301	0.016	0.014	0.004
769.575	0.016	0.014	0.005
769.848	0.017	0.015	0.007
770.122	0.017	0.015	0.007
770.395	0.017	0.014	0.006
770.669	0.017	0.013	0.006
770.943	0.018	0.013	0.006
771.216	0.018	0.014	0.007
771.49	0.017	0.014	0.007
771.764	0.017	0.014	0.007
772.038	0.018	0.013	0.008
772.311	0.019	0.013	0.009
772.585	0.018	0.012	0.009
772.859	0.016	0.012	0.008
773.133	0.017	0.011	0.008
773.407	0.017	0.012	0.009
773.681	0.017	0.012	0.008
773.955	0.018	0.011	0.007
774.229	0.017	0.011	0.006
774.503	0.016	0.011	0.006
774.777	0.017	0.012	0.008
775.052	0.019	0.013	0.008
775.326	0.018	0.012	0.006
775.6	0.018	0.013	0.007
775.874	0.018	0.015	0.007
776.149	0.018	0.015	0.006
776.423	0.019	0.016	0.007
776.698	0.02	0.016	0.006
776.972	0.021	0.018	0.007
777.247	0.02	0.018	0.008
777.521	0.019	0.016	0.007
777.796	0.018	0.015	0.006
778.07	0.018	0.015	0.006
778.345	0.019	0.014	0.007
778.619	0.018	0.014	0.008
778.894	0.017	0.011	0.007
779.169	0.017	0.01	0.006
779.444	0.015	0.01	0.005
779.718	0.017	0.014	0.007
779.993	0.018	0.015	0.006
780.268	0.016	0.015	0.006
780.543	0.017	0.014	0.005
780.818	0.016	0.014	0.005
781.093	0.015	0.013	0.004
781.368	0.016	0.013	0.007
781.643	0.016	0.012	0.007
781.918	0.018	0.013	0.008
782.193	0.019	0.014	0.009
782.468	0.019	0.014	0.009
782.743	0.018	0.011	0.007
783.018	0.017	0.011	0.005
783.293	0.017	0.01	0.005
783.568	0.018	0.012	0.007
783.843	0.018	0.012	0.008
784.119	0.018	0.013	0.009
784.394	0.017	0.013	0.008
784.669	0.016	0.012	0.008
784.945	0.016	0.011	0.007
785.22	0.015	0.011	0.006
785.495	0.014	0.01	0.006
785.771	0.016	0.01	0.006
786.046	0.018	0.01	0.007
786.321	0.019	0.013	0.007
786.597	0.017	0.012	0.008
786.872	0.017	0.01	0.007
787.148	0.016	0.009	0.007
787.423	0.016	0.01	0.006
787.699	0.017	0.011	0.007
787.975	0.015	0.01	0.006
788.25	0.015	0.01	0.007
788.526	0.016	0.01	0.007
788.801	0.016	0.011	0.007
789.077	0.016	0.012	0.007
789.353	0.015	0.011	0.005
789.628	0.015	0.011	0.007
789.904	0.017	0.012	0.01
790.18	0.02	0.012	0.01
790.455	0.021	0.013	0.009
790.731	0.02	0.011	0.008
791.007	0.019	0.011	0.008
791.283	0.019	0.012	0.009
791.558	0.018	0.012	0.009
791.834	0.017	0.012	0.009
792.11	0.017	0.011	0.007
792.386	0.016	0.011	0.007
792.662	0.017	0.013	0.008
792.938	0.017	0.012	0.008
793.213	0.016	0.012	0.008
793.489	0.016	0.011	0.006
793.765	0.016	0.012	0.006
794.041	0.018	0.014	0.008
794.317	0.019	0.015	0.01
794.593	0.019	0.014	0.009
794.869	0.018	0.012	0.009
795.145	0.017	0.011	0.008
795.421	0.017	0.012	0.007
795.697	0.018	0.012	0.008
795.973	0.019	0.012	0.008
796.249	0.018	0.012	0.008
796.525	0.016	0.011	0.007
796.8	0.017	0.012	0.008
797.076	0.017	0.013	0.007
797.352	0.017	0.013	0.008
797.628	0.017	0.012	0.009
797.904	0.016	0.01	0.008
798.18	0.015	0.01	0.007
798.456	0.014	0.011	0.007
798.732	0.015	0.012	0.007
799.008	0.015	0.013	0.006
799.284	0.018	0.014	0.008
799.56	0.017	0.013	0.006
799.836	0.016	0.011	0.007
800.112	0.017	0.013	0.008
800.388	0.018	0.013	0.008
800.664	0.018	0.012	0.005
800.94	0.018	0.012	0.005
801.216	0.019	0.013	0.007
801.492	0.019	0.012	0.007
801.768	0.018	0.011	0.008
802.044	0.018	0.012	0.008
802.32	0.018	0.012	0.008
802.595	0.018	0.012	0.008
802.871	0.016	0.011	0.007
803.147	0.014	0.011	0.006
803.423	0.015	0.012	0.006
803.699	0.016	0.012	0.006
803.975	0.017	0.012	0.005
804.251	0.017	0.012	0.006
804.526	0.018	0.014	0.008
804.802	0.019	0.015	0.009
805.078	0.02	0.016	0.009
805.354	0.019	0.015	0.008
805.63	0.016	0.013	0.006
805.905	0.015	0.011	0.005
806.181	0.014	0.009	0.007
806.457	0.016	0.008	0.007
806.732	0.016	0.008	0.005
807.008	0.016	0.011	0.006
807.284	0.016	0.011	0.007
807.559	0.017	0.01	0.008
807.835	0.017	0.01	0.006
808.111	0.017	0.011	0.007
808.386	0.018	0.013	0.008
808.662	0.018	0.012	0.009
808.937	0.018	0.01	0.008
809.213	0.019	0.012	0.008
809.488	0.019	0.011	0.007
809.763	0.018	0.01	0.006
810.039	0.017	0.01	0.004
810.314	0.016	0.011	0.004
810.59	0.016	0.011	0.004
810.865	0.016	0.011	0.005
811.14	0.016	0.011	0.005
811.415	0.018	0.011	0.005
811.691	0.018	0.011	0.005
811.966	0.02	0.013	0.007
812.241	0.02	0.014	0.007
812.516	0.021	0.014	0.008
812.791	0.02	0.014	0.008
813.066	0.018	0.013	0.008
813.341	0.016	0.012	0.006
813.616	0.015	0.01	0.006
813.891	0.016	0.011	0.007
814.166	0.014	0.01	0.007
814.44	0.014	0.009	0.005
814.715	0.013	0.009	0.005
814.99	0.014	0.009	0.006
815.265	0.015	0.009	0.006
815.539	0.016	0.01	0.008
815.814	0.016	0.012	0.009
816.088	0.015	0.011	0.008
816.363	0.015	0.009	0.007
816.637	0.015	0.009	0.007
816.912	0.018	0.011	0.008
817.186	0.019	0.011	0.007
817.46	0.019	0.012	0.007
817.735	0.017	0.011	0.008
818.009	0.017	0.011	0.008
818.283	0.016	0.01	0.008
818.557	0.016	0.008	0.007
818.831	0.015	0.007	0.005
819.105	0.014	0.008	0.004
819.379	0.013	0.007	0.005
819.653	0.014	0.007	0.004
819.927	0.015	0.007	0.004
820.2	0.017	0.007	0.005
820.474	0.018	0.009	0.006
820.748	0.018	0.013	0.009
821.021	0.018	0.013	0.009
821.295	0.017	0.012	0.01
821.568	0.017	0.012	0.01
821.841	0.015	0.01	0.008
822.115	0.015	0.01	0.008
822.388	0.015	0.01	0.007
822.661	0.016	0.011	0.007
822.934	0.016	0.011	0.006
823.207	0.016	0.01	0.006
823.48	0.016	0.01	0.006
823.753	0.013	0.008	0.005
824.026	0.015	0.009	0.005
824.298	0.015	0.012	0.004
824.571	0.017	0.013	0.006
824.844	0.016	0.012	0.007
825.116	0.018	0.012	0.007
825.388	0.018	0.011	0.006
825.661	0.018	0.01	0.006
825.933	0.018	0.012	0.006
826.205	0.016	0.01	0.004
826.477	0.015	0.009	0.004
826.749	0.015	0.01	0.004
827.021	0.016	0.011	0.005
827.293	0.018	0.013	0.007
827.565	0.016	0.011	0.006
827.836	0.015	0.01	0.005
828.108	0.014	0.009	0.004
828.379	0.015	0.01	0.006
828.651	0.016	0.01	0.007
828.922	0.016	0.011	0.007
829.193	0.014	0.01	0.007
829.464	0.014	0.011	0.007
829.735	0.016	0.012	0.007
830.006	0.015	0.01	0.007
830.277	0.016	0.012	0.008
830.548	0.016	0.01	0.007
830.819	0.015	0.011	0.006
831.089	0.016	0.012	0.008
831.359	0.016	0.011	0.006
831.63	0.016	0.011	0.006
831.9	0.015	0.009	0.006
832.17	0.016	0.01	0.006
832.44	0.015	0.011	0.006
832.71	0.016	0.011	0.008
832.98	0.016	0.01	0.007
833.25	0.018	0.01	0.007
833.519	0.018	0.011	0.008
833.789	0.018	0.009	0.007
834.058	0.019	0.01	0.007
834.327	0.017	0.008	0.007
834.596	0.016	0.008	0.005
834.865	0.016	0.007	0.006
835.134	0.017	0.009	0.008
835.403	0.018	0.01	0.009
835.672	0.018	0.011	0.007
835.94	0.016	0.011	0.006
836.209	0.016	0.009	0.006
836.477	0.016	0.011	0.007
836.745	0.016	0.011	0.005
837.013	0.016	0.008	0.004
837.281	0.015	0.009	0.005
837.549	0.015	0.01	0.006
837.817	0.016	0.011	0.007
838.085	0.017	0.011	0.008
838.352	0.017	0.011	0.007
838.619	0.017	0.011	0.007
838.887	0.017	0.011	0.009
839.154	0.016	0.012	0.009
839.421	0.017	0.012	0.008
839.687	0.018	0.011	0.008
839.954	0.017	0.009	0.006
840.221	0.019	0.01	0.007
840.487	0.018	0.013	0.008
840.753	0.016	0.014	0.008
841.019	0.016	0.012	0.007
841.285	0.017	0.012	0.006
841.551	0.018	0.013	0.007
841.817	0.018	0.012	0.009
842.083	0.017	0.009	0.007
842.348	0.015	0.008	0.004
842.613	0.014	0.008	0.003
842.878	0.014	0.008	0.003
843.143	0.016	0.012	0.004
843.408	0.016	0.012	0.004
843.673	0.017	0.013	0.005
843.938	0.018	0.013	0.007
844.202	0.017	0.013	0.008
844.466	0.016	0.011	0.007
844.73	0.017	0.013	0.007
844.994	0.018	0.016	0.008
845.258	0.017	0.015	0.01
845.522	0.016	0.012	0.008
845.785	0.016	0.012	0.007
846.049	0.017	0.013	0.008
846.312	0.018	0.014	0.009
846.575	0.017	0.015	0.008
846.838	0.017	0.014	0.009
847.1	0.019	0.013	0.009
847.363	0.019	0.013	0.01
847.625	0.018	0.013	0.009
847.888	0.018	0.012	0.009
848.15	0.016	0.012	0.008
848.411	0.016	0.012	0.01
848.673	0.016	0.012	0.011
848.935	0.015	0.012	0.009
849.196	0.014	0.012	0.007
849.457	0.014	0.012	0.006
849.718	0.015	0.013	0.006
849.979	0.015	0.012	0.007
850.24	0.017	0.013	0.008
850.5	0.016	0.011	0.006
850.761	0.016	0.011	0.006
851.021	0.016	0.011	0.006
851.281	0.014	0.01	0.005
851.541	0.015	0.01	0.005
851.8	0.015	0.011	0.008
852.06	0.014	0.01	0.007
852.319	0.015	0.011	0.006
852.578	0.016	0.012	0.007
852.837	0.018	0.013	0.008
853.096	0.017	0.011	0.007
853.355	0.017	0.011	0.009
853.613	0.016	0.01	0.008
853.871	0.016	0.009	0.008
854.129	0.016	0.01	0.009
854.387	0.015	0.011	0.009
854.645	0.013	0.009	0.006
854.902	0.014	0.009	0.004
855.159	0.015	0.01	0.005
855.416	0.016	0.011	0.006
855.673	0.018	0.011	0.008
855.93	0.016	0.009	0.004
856.186	0.015	0.008	0.003
856.443	0.016	0.01	0.005
856.699	0.017	0.011	0.007
856.955	0.018	0.011	0.008
857.21	0.017	0.012	0.008
857.466	0.016	0.012	0.006
857.721	0.016	0.012	0.005
857.976	0.016	0.009	0.005
858.231	0.017	0.01	0.007
858.486	0.017	0.011	0.008
858.74	0.017	0.012	0.008
858.995	0.016	0.01	0.007
859.249	0.016	0.01	0.007
859.503	0.014	0.008	0.007
859.756	0.015	0.007	0.005
860.01	0.016	0.01	0.008
860.263	0.016	0.012	0.009
860.516	0.017	0.012	0.009
860.769	0.02	0.013	0.009
861.022	0.021	0.012	0.009
861.274	0.019	0.012	0.008
861.526	0.016	0.011	0.007
861.779	0.016	0.011	0.006
862.03	0.017	0.012	0.007
862.282	0.016	0.012	0.005
862.533	0.015	0.011	0.006
862.785	0.019	0.014	0.008
863.035	0.018	0.015	0.008
863.286	0.016	0.014	0.008
863.537	0.016	0.013	0.009
863.787	0.017	0.012	0.008
864.037	0.016	0.009	0.008
864.287	0.014	0.011	0.007
864.537	0.017	0.014	0.01
864.786	0.017	0.013	0.01
865.035	0.017	0.011	0.01
865.284	0.017	0.011	0.009
865.533	0.016	0.012	0.007
865.782	0.015	0.011	0.005
866.03	0.016	0.012	0.007
866.278	0.015	0.009	0.006
866.526	0.015	0.009	0.007
866.774	0.016	0.008	0.008
867.021	0.016	0.009	0.008
867.268	0.014	0.008	0.005
867.515	0.013	0.007	0.003
867.762	0.014	0.007	0.005
868.009	0.015	0.007	0.006
868.255	0.015	0.008	0.006
868.501	0.017	0.012	0.007
868.747	0.016	0.012	0.006
868.993	0.018	0.014	0.008
869.238	0.018	0.013	0.009
869.483	0.017	0.01	0.008
869.728	0.017	0.012	0.009
869.973	0.017	0.011	0.008
870.218	0.015	0.011	0.009
870.462	0.011	0.007	0.004
870.706	0.011	0.006	0.004
870.95	0.012	0.007	0.003
871.193	0.017	0.01	0.006
871.437	0.018	0.011	0.006
871.68	0.017	0.01	0.006
871.923	0.016	0.009	0.005
872.165	0.016	0.012	0.008
872.408	0.017	0.014	0.01
872.65	0.02	0.016	0.009
872.892	0.02	0.014	0.01
873.133	0.018	0.013	0.008
873.375	0.017	0.014	0.008
873.616	0.015	0.013	0.006
873.857	0.013	0.011	0.004
874.098	0.015	0.012	0.005
874.338	0.014	0.01	0.007
874.579	0.015	0.008	0.006
874.819	0.015	0.007	0.006
875.059	0.015	0.008	0.005
875.298	0.015	0.009	0.005
875.538	0.015	0.008	0.008
875.777	0.017	0.01	0.008
876.016	0.018	0.01	0.006
876.254	0.017	0.01	0.005
876.493	0.016	0.01	0.005
876.731	0.016	0.011	0.006
876.969	0.016	0.011	0.007
877.207	0.017	0.01	0.007
877.444	0.015	0.01	0.006
877.681	0.015	0.01	0.005
877.918	0.015	0.012	0.007
878.155	0.013	0.012	0.008
878.392	0.013	0.012	0.008
878.628	0.013	0.013	0.006
878.864	0.015	0.016	0.007
879.1	0.016	0.015	0.007
879.335	0.018	0.014	0.008
879.571	0.016	0.015	0.007
879.806	0.017	0.015	0.009
880.041	0.018	0.015	0.011
880.275	0.017	0.013	0.01
880.51	0.018	0.012	0.01
880.744	0.018	0.013	0.01
880.978	0.016	0.011	0.008
881.212	0.015	0.01	0.006
881.445	0.014	0.011	0.006
881.678	0.013	0.009	0.005
881.911	0.015	0.008	0.005
882.144	0.014	0.007	0.005
882.377	0.014	0.009	0.006
882.609	0.013	0.008	0.006
882.841	0.012	0.011	0.007
883.073	0.012	0.011	0.008
883.304	0.013	0.01	0.008
883.536	0.015	0.011	0.009
883.767	0.016	0.011	0.009
883.998	0.015	0.009	0.008
884.229	0.016	0.009	0.007
884.459	0.018	0.01	0.008
884.689	0.018	0.014	0.008
884.919	0.019	0.013	0.008
885.149	0.018	0.013	0.007
885.379	0.016	0.01	0.007
885.608	0.016	0.011	0.007
885.837	0.016	0.012	0.006
886.066	0.015	0.014	0.008
886.295	0.015	0.014	0.008
886.523	0.014	0.013	0.009
886.752	0.012	0.014	0.008
886.98	0.013	0.015	0.01
887.208	0.014	0.014	0.01
887.435	0.014	0.013	0.01
887.662	0.013	0.011	0.007
887.89	0.012	0.01	0.005
888.117	0.011	0.01	0.006
888.343	0.012	0.009	0.005
888.57	0.014	0.008	0.005
888.796	0.016	0.008	0.008
889.022	0.018	0.009	0.009
889.248	0.019	0.01	0.009
889.474	0.018	0.01	0.01
889.699	0.018	0.011	0.011
889.924	0.017	0.013	0.011
890.15	0.015	0.011	0.01
890.374	0.014	0.011	0.009
890.599	0.014	0.012	0.008
890.823	0.016	0.013	0.01
891.048	0.013	0.013	0.009
891.272	0.013	0.013	0.008
891.496	0.013	0.015	0.008
891.719	0.012	0.012	0.009
891.943	0.014	0.011	0.009
892.166	0.015	0.012	0.01
892.389	0.014	0.013	0.011
892.612	0.014	0.014	0.012
892.835	0.015	0.014	0.012
893.057	0.014	0.013	0.01
893.279	0.014	0.012	0.008
893.501	0.016	0.015	0.01
893.723	0.015	0.014	0.011
893.945	0.015	0.013	0.013
894.167	0.015	0.013	0.013
894.388	0.016	0.017	0.015
894.609	0.02	0.019	0.018
894.83	0.022	0.021	0.02
895.051	0.021	0.019	0.019
895.272	0.02	0.016	0.017
895.493	0.018	0.015	0.017
895.713	0.018	0.015	0.016
895.933	0.019	0.017	0.014
896.153	0.018	0.018	0.016
896.373	0.019	0.018	0.017
896.593	0.021	0.02	0.019
896.812	0.023	0.022	0.022
897.032	0.022	0.021	0.022
897.251	0.021	0.022	0.021
897.47	0.02	0.02	0.02
897.689	0.02	0.02	0.02
897.908	0.019	0.022	0.021
898.126	0.02	0.023	0.021
898.345	0.02	0.021	0.023
898.563	0.018	0.021	0.021
898.781	0.02	0.023	0.02
899	0.021	0.026	0.025
899.217	0.023	0.028	0.028
899.435	0.024	0.028	0.029
899.653	0.024	0.028	0.029
899.871	0.024	0.03	0.03
900.088	0.023	0.03	0.03
900.305	0.022	0.028	0.031
900.523	0.021	0.027	0.03
900.74	0.022	0.03	0.031
900.957	0.021	0.03	0.031
901.173	0.021	0.031	0.031
901.39	0.024	0.031	0.033
901.607	0.027	0.032	0.032
901.823	0.026	0.032	0.03
902.04	0.024	0.03	0.028
902.256	0.024	0.03	0.03
902.473	0.024	0.03	0.032
902.689	0.025	0.03	0.034
902.905	0.026	0.03	0.036
903.121	0.026	0.031	0.039
903.337	0.027	0.033	0.039
903.553	0.026	0.033	0.037
903.768	0.026	0.035	0.036
903.984	0.027	0.037	0.037
904.2	0.024	0.035	0.036
904.415	0.024	0.034	0.035
904.631	0.023	0.033	0.035
904.846	0.025	0.034	0.037
905.062	0.025	0.033	0.036
905.277	0.023	0.033	0.034
905.492	0.024	0.033	0.034
905.707	0.024	0.033	0.035
905.923	0.024	0.034	0.036
906.138	0.022	0.033	0.036
906.353	0.021	0.031	0.035
906.568	0.023	0.032	0.035
906.783	0.025	0.031	0.035
906.998	0.024	0.031	0.034
907.213	0.022	0.03	0.035
907.428	0.021	0.03	0.034
907.643	0.021	0.03	0.031
907.858	0.018	0.027	0.031
908.073	0.017	0.026	0.031
908.288	0.018	0.026	0.029
908.503	0.02	0.028	0.03
908.718	0.019	0.028	0.031
908.933	0.019	0.026	0.032
909.148	0.02	0.025	0.032
909.363	0.02	0.026	0.033
909.579	0.02	0.026	0.032
909.794	0.02	0.025	0.031
910.009	0.019	0.025	0.03
910.224	0.02	0.026	0.029
910.439	0.02	0.027	0.03
910.655	0.02	0.024	0.028
910.87	0.019	0.027	0.027
911.085	0.018	0.028	0.028
911.301	0.019	0.029	0.03
911.516	0.02	0.03	0.031
911.732	0.02	0.029	0.031
911.948	0.02	0.029	0.032
912.164	0.018	0.028	0.031
[truncated: 151 more rows]

## Sheet: S5 Fig
With resistor	Time (min)	0	5	10	15	20	25	30	35	40	45	50	55	60	65	70	75	80	85	90	95	100	105	110	115	120	125	130	135	140	145	150
	Intensity (at 587nm)	11.0407	10.6633	10.3217	9.93633	9.77067	9.64333	9.551	9.45333	9.353	9.34467	9.34733	9.315	9.23067	9.23067	9.171	9.16567	9.15467	9.133	9.125	9.106	9.07067	9.03533	9.049	9.076	9.022	9.076	9.00833	9.01367	8.95933	8.94033	8.98933
	As % of time 0	100	96.5823	93.4877	89.9976	88.497	87.3437	86.5074	85.6228	84.7141	84.6386	84.6627	84.3699	83.606	83.606	83.0656	83.0173	82.9177	82.7214	82.649	82.4769	82.1568	81.8368	81.9606	82.2052	81.7161	82.2052	81.5923	81.6406	81.1485	80.9764	81.4202
without resistor	Time (min)	0	5	10	15	20	25	30	35	40	45	50	55	60	65	70	75	80	85	90	95	100	105	110	115	120	125	130	135	140	145	150
	Intensity (at 587nm)	44.754	42.279	40.431	39.446	38.828	38.266	37.566	36.972	36.606	35.604	33.195	31.103	29.508	28.376	27.546	26.862	26.17	25.836	25.006	24.558	24.021	23.484	23.101	22.572	22.393	21.913	21.661	21.416	21.018	20.806	19.764
	As % of time 0	100	94.4698	90.3405	88.1396	86.7587	85.503	83.9389	82.6116	81.7938	79.5549	74.1721	69.4977	65.9338	63.4044	61.5498	60.0215	58.4752	57.7289	55.8743	54.8733	53.6734	52.4735	51.6177	50.4357	50.0358	48.9632	48.4001	47.8527	46.9634	46.4897	44.1614
